# Supplementary material for: Crystal structure of 3-methyl-1-phenyl-5-(1H-pyrrol-1-yl)-1H-pyrazole-4-carbaldehyde
Source: Acta Crystallogr Sect E Struct Rep Online. 2014 Sep 27;70(Pt 10):o1131–2. doi: 10.1107/S1600536814020984 (PMC4257204; doi:10.1107/S1600536814020984)
Supplement: Supplementary file 1 [file e-70-o1131-sup1.cif]

##############################################################################
#                                                                            #
# This CIF contains the data in a paper accepted for publication in          #
# Acta Crystallographica Section E. It conforms to the requirements of       #
# Notes for Authors for Acta Crystallographica Section E, and has been       #
# peer reviewed under the auspices of the IUCr Commission on Journals.       #
#                                                                            #
# Full details of the Crystallographic Information File format               #
# are given in the paper "The Crystallographic Information File (CIF):       #
# a New Standard Archive File for Crystallography" by S. R. Hall, F. H.      #
# Allen and I. D. Brown [Acta Cryst. (1991), A47, 655-685].                  #
#                                                                            #
# The current version of the core CIF dictionary is obtainable from          #
# ftp://ftp.iucr.org/pub/cif_core.dic.                                       #
#                                                                            #
# Software is freely available for graphical display of the structure(s)     #
# in this CIF. For information consult the CIF software page                 #
# http://www.iucr.org/resources/cif/software.                                #
#                                                                            #
# This file may be used for bona fide research purposes within the           #
# scientific community so long as proper attribution is given to the journal # 
# article from which it was obtained.                                        #
#                                                                            #
##############################################################################
data_global
_audit_creation_method     'APEX2 v2014.7-1'
_journal_date_recd_electronic     2014-09-19
_journal_date_accepted     2014-09-20
_journal_name_full     'Acta Crystallographica, Section E'
_journal_year     2014
_journal_volume     70
_journal_issue     10
_journal_page_first     o1131
_journal_page_last     o1132
_journal_paper_category     HO
_journal_paper_doi     10.1107/S1600536814020984
_journal_coeditor_code     SJ5428
_publ_contact_author_name
;
Mustafa R. Albayati
;
_publ_contact_author_address
;
Kirkuk University,
College of Science,
Department of Chemistry,
Kirkuk,
Iraq
;
_publ_contact_author_email     'shaabankamel@yahoo.com'
_publ_contact_author_fax     ?
_publ_contact_author_phone     ?
_publ_section_title
;
Crystal structure of
3-methyl-1-phenyl-5-(1<i>H</i>-pyrrol-1-yl)-1<i>H</i>-pyrazole-4-carbaldehyde
;
loop_
    _publ_author_name
    _publ_author_address
    'Joel T. Mague'
;
Department of Chemistry,
Tulane University,
New Orleans,
LA 70118,
USA
;
    'Mohamed, Shaaban K.'
;
Chemistry and Environmental Division,
Manchester Metropolitan University,
Manchester,
M1 5GD,
England
Chemistry Department,
Faculty of Science,
Minia University,
61519 El-Minia,
Egypt
;
    'Akkurt, Mehmet'
;
Department of Physics,
Faculty of Sciences,
Erciyes University,
38039 Kayseri,
Turkey
;
    'Talaat I. El-Emary'
;
Department of Chemistry,
Faculty of Science,
Assiut University,
71515 Assiut,
Egypt
;
    'Mustafa R. Albayati'
;
Kirkuk University,
College of Science,
Department of Chemistry,
Kirkuk,
Iraq
;
data_I
_database_code_depnum_ccdc_archive 'CCDC 1025251'
_audit_creation_method     SHELXL-2014
_chemical_name_systematic
;
3-Methyl-1-phenyl-5-(1<i>H</i>-pyrrol-1-yl)-1<i>H</i>-pyrazole-4-carbaldehyde
;
_chemical_name_common     ?
_chemical_formula_moiety     'C15 H13 N3 O'
_chemical_formula_sum     'C15 H13 N3 O'
_chemical_formula_iupac     'C15 H13 N3 O'
_chemical_formula_weight     251.28
_chemical_melting_point     ?
_shelx_space_group_comment
;
The symmetry employed for this shelxl refinement is uniquely defined
by the following loop, which should always be used as a source of
symmetry information in preference to the above space-group names.
They are only intended as comments.
;
_space_group_crystal_system     monoclinic
_space_group_name_H-M_alt     'P 21/c'
_space_group_name_Hall     '-P 2ybc'
loop_
    _space_group_symop_operation_xyz
    'x, y, z'
    '-x, y+1/2, -z+1/2'
    '-x, -y, -z'
    'x, -y-1/2, z-1/2'
_cell_length_a     9.5807(8)
_cell_length_b     15.1720(13)
_cell_length_c     8.7370(8)
_cell_angle_alpha     90
_cell_angle_beta     93.6180(11)
_cell_angle_gamma     90
_cell_volume     1267.46(19)
_cell_formula_units_Z     4
_cell_measurement_reflns_used     6992
_cell_measurement_theta_min     2.5179
_cell_measurement_theta_max     29.1231
_cell_measurement_temperature     150(2)
_exptl_crystal_description     plate
_exptl_crystal_colour     colourless
_exptl_crystal_size_max     0.290
_exptl_crystal_size_mid     0.170
_exptl_crystal_size_min     0.040
_exptl_crystal_density_diffrn     1.317
_exptl_crystal_density_meas     ?
_exptl_crystal_density_method     'not measured'
_exptl_crystal_F_000     528
_exptl_absorpt_coefficient_mu     0.086
_exptl_absorpt_correction_type     multi-scan
_exptl_absorpt_process_details
;
(<i>SADABS</i>; Bruker, 2014)
;
_shelx_estimated_absorpt_T_min     0.976
_shelx_estimated_absorpt_T_max     0.997
_exptl_absorpt_correction_T_min     0.98
_exptl_absorpt_correction_T_max     1.00
_exptl_special_details
;
The diffraction data were collected in three sets of
400 frames (0.5\% width in \w) at \f = 0, 120
and 240\%. A scan time of 80 sec/frame was used.
;
_diffrn_ambient_temperature     150(2)
_diffrn_radiation_type     MoK\a
_diffrn_radiation_wavelength     0.71073
_diffrn_radiation_monochromator     graphite
_diffrn_measurement_device_type     'Bruker SMART APEX CCD'
_diffrn_measurement_method     '\f and \w scans'
_diffrn_detector_area_resol_mean     8.3660
_diffrn_reflns_number     26282
_diffrn_reflns_av_R_equivalents     0.0527
_diffrn_reflns_theta_min     2.130
_diffrn_reflns_theta_max     29.161
_diffrn_reflns_theta_full     28.500
_diffrn_measured_fraction_theta_max     0.974
_diffrn_measured_fraction_theta_full     0.997
_diffrn_reflns_limit_h_min     -13
_diffrn_reflns_limit_h_max     13
_diffrn_reflns_limit_k_min     -20
_diffrn_reflns_limit_k_max     20
_diffrn_reflns_limit_l_min     -11
_diffrn_reflns_limit_l_max     11
_refine_special_details
;
Refinement of <i>F</i>^2^ against ALL reflections. The weighted <i>R</i>-factor
<i>wR</i> and
goodness of fit <i>S</i> are based on <i>F</i>^2^, conventional
<i>R</i>-factors <i>R</i> are based
on <i>F</i>, with <i>F</i> set to zero for negative <i>F</i>^2^. The threshold
expression of
<i>F</i>^2^ > \s(<i>F</i>^2^) is used only for calculating <i>R</i>-factors(gt)
<i>etc</i>. and is
not relevant to the choice of reflections for refinement. <i>R</i>-factors
based
on <i>F</i>^2^ are statistically about twice as large as those based on
<i>F</i>, and <i>R</i>-
factors based on ALL data will be even larger. H-atoms attached to carbon
were placed in calculated positions (C---H = 0.95 - 0.98 \%A). All were
included as riding contributions with isotropic displacement parameters
1.2 - 1.5 times those of the attached atoms.
;
_reflns_number_total     3321
_reflns_number_gt     2527
_reflns_threshold_expression     'I > 2\s(I)'
_refine_ls_structure_factor_coef     Fsqd
_refine_ls_matrix_type     full
_refine_ls_R_factor_all     0.0610
_refine_ls_R_factor_gt     0.0438
_refine_ls_wR_factor_gt     0.1051
_refine_ls_wR_factor_ref     0.1136
_refine_ls_goodness_of_fit_ref     1.068
_refine_ls_restrained_S_all     1.068
_refine_ls_number_reflns     3321
_refine_ls_number_parameters     173
_refine_ls_number_restraints     0
_refine_ls_hydrogen_treatment     constr
_refine_ls_weighting_scheme     calc
_refine_ls_weighting_details
              'w=1/[\s^2^(Fo^2^)+(0.0533P)^2^+0.2193P] where P=(Fo^2^+2Fc^2^)/3'
_atom_sites_solution_hydrogens     geom
_atom_sites_solution_primary     direct
_atom_sites_solution_secondary     difmap
_refine_ls_shift/su_max     0.000
_refine_ls_shift/su_mean     0.000
_refine_diff_density_max     0.309
_refine_diff_density_min     -0.254
_refine_ls_extinction_method     none
_refine_ls_extinction_coef     .
loop_
    _atom_type_symbol
    _atom_type_description
    _atom_type_scat_dispersion_real
    _atom_type_scat_dispersion_imag
    _atom_type_scat_source
    'C' 'C' 0.0033 0.0016
                         'International Tables Vol C Tables 4.2.6.8 and 6.1.1.4'
    'H' 'H' 0.0000 0.0000
                         'International Tables Vol C Tables 4.2.6.8 and 6.1.1.4'
    'N' 'N' 0.0061 0.0033
                         'International Tables Vol C Tables 4.2.6.8 and 6.1.1.4'
    'O' 'O' 0.0106 0.0060
                         'International Tables Vol C Tables 4.2.6.8 and 6.1.1.4'
_computing_data_collection
;
<i>APEX2</i> (Bruker, 2014)
;
_computing_cell_refinement
;
<i>SAINT</i> (Bruker, 2014)
;
_computing_data_reduction
;
<i>SAINT</i> (Bruker, 2014)
;
_computing_structure_solution
;
<i>SHELXT</i> (Bruker, 2014)
;
_computing_structure_refinement
;
<i>SHELXL2014</i> (Sheldrick, 2008)
;
_computing_molecular_graphics
;
<i>DIAMOND</i> (Brandenburg & Putz, 2012)
;
_computing_publication_material
;
<i>SHELXTL</i> (Sheldrick, 2008)
;
loop_
    _atom_site_type_symbol
    _atom_site_label
    _atom_site_fract_x
    _atom_site_fract_y
    _atom_site_fract_z
    _atom_site_U_iso_or_equiv
    _atom_site_adp_type
    _atom_site_calc_flag
    _atom_site_occupancy
    _atom_site_disorder_assembly
    _atom_site_disorder_group
    O O1 0.33317(10) 0.54403(7) 0.91467(11) 0.0336(2) Uani d 1 . .
    N N1 0.59037(11) 0.76421(7) 0.80193(12) 0.0234(2) Uani d 1 . .
    N N2 0.67710(11) 0.71108(7) 0.72255(12) 0.0211(2) Uani d 1 . .
    N N3 0.70035(11) 0.55911(6) 0.64732(12) 0.0210(2) Uani d 1 . .
    C C1 0.63304(13) 0.62637(8) 0.72276(14) 0.0208(3) Uani d 1 . .
    C C2 0.51547(13) 0.62272(8) 0.80704(14) 0.0217(3) Uani d 1 . .
    C C3 0.49451(13) 0.71148(8) 0.85367(14) 0.0230(3) Uani d 1 . .
    C C4 0.38179(14) 0.74728(10) 0.94605(16) 0.0306(3) Uani d 1 . .
    H H4A 0.3977 0.8103 0.9644 0.046 Uiso calc 1 . .
    H H4B 0.3827 0.7162 1.0445 0.046 Uiso calc 1 . .
    H H4C 0.2909 0.7388 0.8901 0.046 Uiso calc 1 . .
    C C5 0.43357(14) 0.54534(9) 0.83563(15) 0.0253(3) Uani d 1 . .
    H H5 0.4597 0.4916 0.7896 0.030 Uiso calc 1 . .
    C C6 0.79899(13) 0.74965(8) 0.66330(14) 0.0206(3) Uani d 1 . .
    C C7 0.92330(13) 0.70303(8) 0.66282(14) 0.0242(3) Uani d 1 . .
    H H7 0.9285 0.6441 0.6997 0.029 Uiso calc 1 . .
    C C8 1.03977(14) 0.74327(9) 0.60798(15) 0.0269(3) Uani d 1 . .
    H H8 1.1251 0.7115 0.6063 0.032 Uiso calc 1 . .
    C C9 1.03304(14) 0.82956(9) 0.55550(15) 0.0276(3) Uani d 1 . .
    H H9 1.1131 0.8567 0.5172 0.033 Uiso calc 1 . .
    C C10 0.90846(15) 0.87586(9) 0.55948(15) 0.0276(3) Uani d 1 . .
    H H10 0.9040 0.9354 0.5256 0.033 Uiso calc 1 . .
    C C11 0.79111(13) 0.83644(8) 0.61199(15) 0.0240(3) Uani d 1 . .
    H H11 0.7057 0.8682 0.6132 0.029 Uiso calc 1 . .
    C C12 0.76608(14) 0.48753(8) 0.71948(15) 0.0250(3) Uani d 1 . .
    H H12 0.7625 0.4720 0.8245 0.030 Uiso calc 1 . .
    C C13 0.83647(15) 0.44366(9) 0.61277(15) 0.0288(3) Uani d 1 . .
    H H13 0.8913 0.3920 0.6299 0.035 Uiso calc 1 . .
    C C14 0.81336(14) 0.48874(9) 0.47146(15) 0.0276(3) Uani d 1 . .
    H H14 0.8493 0.4722 0.3767 0.033 Uiso calc 1 . .
    C C15 0.73103(14) 0.55959(8) 0.49470(14) 0.0240(3) Uani d 1 . .
    H H15 0.7001 0.6018 0.4198 0.029 Uiso calc 1 . .
loop_
    _atom_site_aniso_label
    _atom_site_aniso_U_11
    _atom_site_aniso_U_22
    _atom_site_aniso_U_33
    _atom_site_aniso_U_12
    _atom_site_aniso_U_13
    _atom_site_aniso_U_23
    O1 0.0322(5) 0.0361(6) 0.0335(5) -0.0085(4) 0.0099(4) 0.0015(4)
    N1 0.0209(5) 0.0216(5) 0.0282(6) 0.0022(4) 0.0048(4) -0.0046(4)
    N2 0.0209(5) 0.0177(5) 0.0251(5) 0.0001(4) 0.0044(4) -0.0023(4)
    N3 0.0249(5) 0.0171(5) 0.0214(5) 0.0011(4) 0.0038(4) -0.0007(4)
    C1 0.0233(6) 0.0172(6) 0.0216(6) -0.0004(5) 0.0002(5) -0.0002(4)
    C2 0.0217(6) 0.0222(6) 0.0211(6) -0.0005(5) 0.0012(5) -0.0007(5)
    C3 0.0214(6) 0.0242(6) 0.0232(6) 0.0006(5) 0.0007(5) -0.0024(5)
    C4 0.0258(7) 0.0327(7) 0.0341(7) 0.0010(6) 0.0071(6) -0.0065(6)
    C5 0.0274(6) 0.0254(6) 0.0229(6) -0.0033(5) 0.0008(5) 0.0006(5)
    C6 0.0218(6) 0.0197(6) 0.0204(6) -0.0025(5) 0.0033(5) -0.0022(5)
    C7 0.0249(6) 0.0208(6) 0.0270(6) 0.0007(5) 0.0028(5) -0.0009(5)
    C8 0.0234(6) 0.0277(7) 0.0299(7) -0.0003(5) 0.0044(5) -0.0049(5)
    C9 0.0279(7) 0.0279(7) 0.0275(7) -0.0077(5) 0.0067(5) -0.0042(5)
    C10 0.0331(7) 0.0214(6) 0.0284(7) -0.0041(5) 0.0026(5) 0.0005(5)
    C11 0.0253(6) 0.0192(6) 0.0272(6) 0.0010(5) 0.0005(5) -0.0011(5)
    C12 0.0315(7) 0.0184(6) 0.0250(6) 0.0016(5) 0.0002(5) 0.0021(5)
    C13 0.0342(7) 0.0209(6) 0.0313(7) 0.0062(5) 0.0012(6) -0.0015(5)
    C14 0.0318(7) 0.0276(7) 0.0238(6) 0.0024(5) 0.0043(5) -0.0041(5)
    C15 0.0294(7) 0.0234(6) 0.0195(6) 0.0012(5) 0.0028(5) 0.0002(5)
_geom_special_details
;
All e.s.d.'s (except the e.s.d. in the dihedral angle between two l.s. planes)
are estimated using the full covariance matrix. The cell e.s.d.'s are taken
into account individually in the estimation of e.s.d.'s in distances, angles
and torsion angles; correlations between e.s.d.'s in cell parameters are only
used when they are defined by crystal symmetry. An approximate (isotropic)
treatment of cell e.s.d.'s is used for estimating e.s.d.'s involving l.s.
planes.
;
loop_
    _geom_bond_atom_site_label_1
    _geom_bond_atom_site_label_2
    _geom_bond_site_symmetry_2
    _geom_bond_distance
    _geom_bond_publ_flag
    O1 C5 . 1.2191(16) ?
    N1 C3 . 1.3191(16) ?
    N1 N2 . 1.3762(14) ?
    N2 C1 . 1.3529(15) ?
    N2 C6 . 1.4319(15) ?
    N3 C15 . 1.3835(16) ?
    N3 C12 . 1.3869(16) ?
    N3 C1 . 1.3946(15) ?
    C1 C2 . 1.3852(17) ?
    C2 C3 . 1.4248(17) ?
    C2 C5 . 1.4427(17) ?
    C3 C4 . 1.4909(17) ?
    C4 H4A . 0.9800 ?
    C4 H4B . 0.9800 ?
    C4 H4C . 0.9800 ?
    C5 H5 . 0.9500 ?
    C6 C7 . 1.3854(17) ?
    C6 C11 . 1.3915(17) ?
    C7 C8 . 1.3838(18) ?
    C7 H7 . 0.9500 ?
    C8 C9 . 1.3873(19) ?
    C8 H8 . 0.9500 ?
    C9 C10 . 1.3873(19) ?
    C9 H9 . 0.9500 ?
    C10 C11 . 1.3775(18) ?
    C10 H10 . 0.9500 ?
    C11 H11 . 0.9500 ?
    C12 C13 . 1.3589(19) ?
    C12 H12 . 0.9500 ?
    C13 C14 . 1.4165(19) ?
    C13 H13 . 0.9500 ?
    C14 C15 . 1.3562(18) ?
    C14 H14 . 0.9500 ?
    C15 H15 . 0.9500 ?
loop_
    _geom_angle_atom_site_label_1
    _geom_angle_atom_site_label_2
    _geom_angle_atom_site_label_3
    _geom_angle_site_symmetry_1
    _geom_angle_site_symmetry_3
    _geom_angle
    _geom_angle_publ_flag
    C3 N1 N2 . . 105.85(10) ?
    C1 N2 N1 . . 110.94(10) ?
    C1 N2 C6 . . 130.57(10) ?
    N1 N2 C6 . . 118.36(10) ?
    C15 N3 C12 . . 108.92(10) ?
    C15 N3 C1 . . 125.76(10) ?
    C12 N3 C1 . . 124.63(10) ?
    N2 C1 C2 . . 107.63(10) ?
    N2 C1 N3 . . 122.74(11) ?
    C2 C1 N3 . . 129.63(11) ?
    C1 C2 C3 . . 104.38(11) ?
    C1 C2 C5 . . 126.44(11) ?
    C3 C2 C5 . . 129.17(12) ?
    N1 C3 C2 . . 111.19(11) ?
    N1 C3 C4 . . 120.56(11) ?
    C2 C3 C4 . . 128.25(12) ?
    C3 C4 H4A . . 109.5 ?
    C3 C4 H4B . . 109.5 ?
    H4A C4 H4B . . 109.5 ?
    C3 C4 H4C . . 109.5 ?
    H4A C4 H4C . . 109.5 ?
    H4B C4 H4C . . 109.5 ?
    O1 C5 C2 . . 124.65(12) ?
    O1 C5 H5 . . 117.7 ?
    C2 C5 H5 . . 117.7 ?
    C7 C6 C11 . . 120.75(11) ?
    C7 C6 N2 . . 120.88(11) ?
    C11 C6 N2 . . 118.31(11) ?
    C8 C7 C6 . . 119.21(12) ?
    C8 C7 H7 . . 120.4 ?
    C6 C7 H7 . . 120.4 ?
    C7 C8 C9 . . 120.60(12) ?
    C7 C8 H8 . . 119.7 ?
    C9 C8 H8 . . 119.7 ?
    C10 C9 C8 . . 119.45(12) ?
    C10 C9 H9 . . 120.3 ?
    C8 C9 H9 . . 120.3 ?
    C11 C10 C9 . . 120.67(12) ?
    C11 C10 H10 . . 119.7 ?
    C9 C10 H10 . . 119.7 ?
    C10 C11 C6 . . 119.30(12) ?
    C10 C11 H11 . . 120.4 ?
    C6 C11 H11 . . 120.4 ?
    C13 C12 N3 . . 107.60(11) ?
    C13 C12 H12 . . 126.2 ?
    N3 C12 H12 . . 126.2 ?
    C12 C13 C14 . . 107.73(12) ?
    C12 C13 H13 . . 126.1 ?
    C14 C13 H13 . . 126.1 ?
    C15 C14 C13 . . 108.21(12) ?
    C15 C14 H14 . . 125.9 ?
    C13 C14 H14 . . 125.9 ?
    C14 C15 N3 . . 107.53(11) ?
    C14 C15 H15 . . 126.2 ?
    N3 C15 H15 . . 126.2 ?
loop_
    _geom_torsion_atom_site_label_1
    _geom_torsion_atom_site_label_2
    _geom_torsion_atom_site_label_3
    _geom_torsion_atom_site_label_4
    _geom_torsion_site_symmetry_1
    _geom_torsion_site_symmetry_2
    _geom_torsion_site_symmetry_3
    _geom_torsion_site_symmetry_4
    _geom_torsion
    _geom_torsion_publ_flag
    C3 N1 N2 C1 . . . . 1.28(13) ?
    C3 N1 N2 C6 . . . . -174.98(10) ?
    N1 N2 C1 C2 . . . . -1.18(13) ?
    C6 N2 C1 C2 . . . . 174.49(11) ?
    N1 N2 C1 N3 . . . . 178.45(10) ?
    C6 N2 C1 N3 . . . . -5.88(19) ?
    C15 N3 C1 N2 . . . . -53.33(18) ?
    C12 N3 C1 N2 . . . . 116.10(14) ?
    C15 N3 C1 C2 . . . . 126.21(14) ?
    C12 N3 C1 C2 . . . . -64.36(19) ?
    N2 C1 C2 C3 . . . . 0.59(13) ?
    N3 C1 C2 C3 . . . . -179.00(12) ?
    N2 C1 C2 C5 . . . . 179.33(11) ?
    N3 C1 C2 C5 . . . . -0.3(2) ?
    N2 N1 C3 C2 . . . . -0.88(14) ?
    N2 N1 C3 C4 . . . . -179.99(11) ?
    C1 C2 C3 N1 . . . . 0.20(14) ?
    C5 C2 C3 N1 . . . . -178.50(12) ?
    C1 C2 C3 C4 . . . . 179.21(12) ?
    C5 C2 C3 C4 . . . . 0.5(2) ?
    C1 C2 C5 O1 . . . . 177.49(13) ?
    C3 C2 C5 O1 . . . . -4.1(2) ?
    C1 N2 C6 C7 . . . . -32.38(19) ?
    N1 N2 C6 C7 . . . . 143.01(12) ?
    C1 N2 C6 C11 . . . . 150.22(13) ?
    N1 N2 C6 C11 . . . . -34.39(16) ?
    C11 C6 C7 C8 . . . . -1.13(19) ?
    N2 C6 C7 C8 . . . . -178.47(11) ?
    C6 C7 C8 C9 . . . . 0.68(19) ?
    C7 C8 C9 C10 . . . . 0.54(19) ?
    C8 C9 C10 C11 . . . . -1.3(2) ?
    C9 C10 C11 C6 . . . . 0.87(19) ?
    C7 C6 C11 C10 . . . . 0.37(19) ?
    N2 C6 C11 C10 . . . . 177.77(11) ?
    C15 N3 C12 C13 . . . . -0.26(15) ?
    C1 N3 C12 C13 . . . . -171.20(11) ?
    N3 C12 C13 C14 . . . . -0.27(15) ?
    C12 C13 C14 C15 . . . . 0.71(16) ?
    C13 C14 C15 N3 . . . . -0.86(15) ?
    C12 N3 C15 C14 . . . . 0.70(15) ?
    C1 N3 C15 C14 . . . . 171.52(12) ?
loop_
    _geom_hbond_atom_site_label_D
    _geom_hbond_atom_site_label_H
    _geom_hbond_atom_site_label_A
    _geom_hbond_site_symmetry_A
    _geom_hbond_distance_DH
    _geom_hbond_distance_HA
    _geom_hbond_distance_DA
    _geom_hbond_angle_DHA
    _geom_hbond_publ_flag
    C15 H15 N1 4_575 0.95 2.48 3.3931(17) 161 yes
    C12 H12 O1 3_667 0.95 2.52 3.4255(17) 159 yes
_shelx_hkl_file
;
   0   0   1    0.00    0.20
   0   0   2  111.99    2.40
   0   0   3    0.20    0.30
   0   0   4  278.17    5.80
   0   0   5    0.50    0.40
   0   0   6   33.50    1.70
   0   0   7    0.00    0.60
   0   0   8   15.90    1.70
   0   0   9    0.60    1.00
   0   0  10    0.20    1.00
   0   0  11    0.90    1.90
   0  -1   1   11.90    0.30
   0  -1   2  545.55    7.50
   0  -1   3    1.60    0.30
   0  -1   4    6.40    0.40
   0  -1   5  248.28    3.80
   0  -1   6    6.20    0.70
   0  -1   7   65.69    1.80
   0  -1   8    3.00    0.80
   0  -1   9  111.39    3.40
   0  -1  10    6.00    1.10
   0  -1  11   24.50    2.00
   0  -2   0  473.25   10.50
   0  -2   1 1230.18   16.80
   0  -2   2  491.75    6.80
   0  -2   3 1040.40   14.30
   0  -2   4   66.79    1.30
   0  -2   5  189.08    3.00
   0  -2   6    0.70    0.40
   0  -2   7   12.90    0.90
   0  -2   8   34.60    1.70
   0  -2   9    0.60    0.70
   0  -2  10    7.70    1.30
   0  -2  11    8.50    1.40
   0  -3   0    0.20    0.40
   0  -3   1 1492.85   23.40
   0  -3   2  353.16    5.00
   0  -3   3  258.47    3.80
   0  -3   4   17.60    0.60
   0  -3   5   11.10    0.50
   0  -3   6   54.59    1.40
   0  -3   7   20.00    1.20
   0  -3   8   20.40    1.30
   0  -3   9    0.80    0.70
   0  -3  10    4.60    1.10
   0  -3  11    7.20    1.30
   0  -4   0 3294.27   71.99
   0  -4   1    0.30    0.30
   0  -4   2   58.89    1.10
   0  -4   3  507.55    7.20
   0  -4   4   47.00    1.00
   0  -4   5    2.20    0.40
   0  -4   6   57.19    1.50
   0  -4   7    8.30    1.00
   0  -4   8    0.30    0.60
   0  -4   9    8.40    1.10
   0  -4  10    1.70    0.90
   0  -4  11    9.10    1.50
   0  -5   0    0.00    0.60
   0  -5   1   20.40    0.70
   0  -5   2  714.13    9.90
   0  -5   3   17.80    0.60
   0  -5   4  359.96    5.30
   0  -5   5  273.67    4.00
   0  -5   6   92.69    2.20
   0  -5   7   79.59    2.60
   0  -5   8   50.59    2.10
   0  -5   9    0.20    0.60
   0  -5  10    1.40    0.80
   0  -5  11    0.30    0.90
   0  -6   0  399.66   11.70
   0  -6   1  393.76    6.60
   0  -6   2   16.80    0.70
   0  -6   3  780.52   10.90
   0  -6   4  154.28    2.60
   0  -6   5   81.39    1.60
   0  -6   6   57.49    1.80
   0  -6   7    6.20    0.90
   0  -6   8    0.20    0.60
   0  -6   9   33.40    1.80
   0  -6  10    0.40    0.80
   0  -6  11   80.29    3.80
   0  -7   0    0.20    0.70
   0  -7   1  315.57    5.40
   0  -7   2   13.20    0.60
   0  -7   3  135.99    2.70
   0  -7   4    4.20    0.50
   0  -7   5    0.40    0.40
   0  -7   6   56.29    1.80
   0  -7   7    2.80    0.80
   0  -7   8   17.30    1.50
   0  -7   9    6.40    1.30
   0  -7  10    1.90    1.20
   0  -7  11    9.30    2.10
   0  -8   0  106.79    4.10
   0  -8   1  177.98    3.40
   0  -8   2  153.38    3.00
   0  -8   3    1.10    0.40
   0  -8   4  225.18    4.20
   0  -8   5    1.50    0.60
   0  -8   6   31.20    1.60
   0  -8   7   17.40    1.40
   0  -8   8  113.09    4.10
   0  -8   9   11.10    1.50
   0  -8  10    3.20    1.40
   0  -8  11    1.80    1.50
   0  -9   0    0.40    0.70
   0  -9   1   32.90    1.10
   0  -9   2    9.60    0.70
   0  -9   3   22.10    1.00
   0  -9   4   38.60    1.40
   0  -9   5    8.20    1.00
   0  -9   6   57.19    2.20
   0  -9   7  179.88    4.80
   0  -9   8    7.10    1.40
   0  -9   9   11.10    1.60
   0  -9  10    8.40    1.60
   0 -10   0  582.64   17.20
   0 -10   1  168.98    3.80
   0 -10   2  125.59    2.70
   0 -10   3   21.50    1.00
   0 -10   4  217.68    4.70
   0 -10   5    1.90    0.70
   0 -10   6    0.30    0.70
   0 -10   7    2.50    0.90
   0 -10   8    2.30    1.10
   0 -10   9    2.80    1.20
   0 -10  10    5.10    1.50
   0 -11   0    0.10    0.70
   0 -11   1    9.60    1.10
   0 -11   2   48.50    1.80
   0 -11   3   15.60    1.10
   0 -11   4   18.10    1.10
   0 -11   5    2.40    0.80
   0 -11   6  110.89    3.50
   0 -11   7    0.30    0.80
   0 -11   8    3.40    1.10
   0 -11   9   50.29    2.90
   0 -11  10    2.50    1.40
   0 -12   0  132.19    5.30
   0 -12   1   18.50    1.30
   0 -12   2  108.09    2.90
   0 -12   3    0.70    0.60
   0 -12   4    1.40    0.70
   0 -12   5    2.60    1.00
   0 -12   6    3.50    1.10
   0 -12   7    3.30    1.10
   0 -12   8    0.50    0.90
   0 -12   9    0.70    1.10
   0 -13   0    0.80    1.00
   0 -13   1   48.80    2.10
   0 -13   2   33.00    1.60
   0 -13   3   15.60    1.20
   0 -13   4   44.90    1.90
   0 -13   5   14.30    1.40
   0 -13   6   84.99    3.70
   0 -13   7   19.10    1.90
   0 -13   8   24.60    2.70
   0 -13   9    1.90    1.60
   0 -14   0    1.10    1.00
   0 -14   1  318.67    7.60
   0 -14   2   27.30    1.60
   0 -14   3   77.99    2.60
   0 -14   4   39.10    1.90
   0 -14   5   23.10    1.70
   0 -14   6    9.60    1.40
   0 -14   7    3.50    1.10
   0 -14   8   49.50    3.80
   0 -15   0    3.30    1.60
   0 -15   1   85.19    3.10
   0 -15   2    1.70    0.80
   0 -15   3    0.70    0.70
   0 -15   4    6.70    1.00
   0 -15   5    1.00    0.80
   0 -15   6   11.70    1.60
   0 -15   7    5.00    1.40
   0 -15   8    3.70    1.60
   0 -16   0  240.08    9.00
   0 -16   1   10.00    1.40
   0 -16   2    1.60    0.90
   0 -16   3    1.20    0.80
   0 -16   4    3.40    1.10
   0 -16   5    1.80    1.10
   0 -16   6   10.30    1.60
   0 -16   7    3.40    1.40
   0 -17   0    0.00    1.80
   0 -17   1    9.70    1.40
   0 -17   2   30.80    2.10
   0 -17   3    6.10    1.20
   0 -17   4    1.80    1.10
   0 -17   5    0.20    1.00
   0 -17   6    3.90    1.40
   0 -18   0   67.99    4.60
   0 -18   1   40.50    2.30
   0 -18   2    5.40    1.30
   0 -18   3    0.30    0.90
   0 -18   4    0.00    1.00
   0 -18   5    0.60    1.00
   0 -19   0    0.20    1.40
   0 -19   1    0.40    1.00
   0 -19   2    2.60    1.40
   0 -19   3    6.70    1.50
   0 -19   4   69.19    5.20
   0 -20   0   10.00    2.50
   0 -20   1    0.80    0.90
   0 -20   2    3.40    3.90
   0 -20   3   13.00    3.40
   1   0 -11    0.00    1.80
   1   0 -10    7.50    1.70
   1   0  -9    0.00    0.90
   1   0  -8  122.09    5.00
   1   0  -7    0.00    0.80
   1   0  -6    9.00    1.30
   1   0  -5    0.10    0.30
   1   0  -4    3.80    0.50
   1   0  -3    0.00    0.60
   1   0  -2  626.34   17.00
   1   0  -1    0.10    0.30
   1   0   0  467.45   13.00
   1   0   1    0.40    0.40
   1   0   2 9999.00  219.38
   1   0   3    0.10    0.40
   1   0   4  411.36    9.70
   1   0   5    0.20    0.40
   1   0   6  130.69    3.30
   1   0   7    0.10    0.60
   1   0   8   10.00    1.30
   1   0   9    0.10    0.70
   1   0  10    0.20    1.10
   1   0  11    0.00    1.80
   1  -1 -11   20.20    1.90
   1  -1 -10   20.20    1.70
   1  -1  -9    3.90    0.90
   1  -1  -8   49.30    2.00
   1  -1  -7   49.00    1.90
   1  -1  -6  144.19    3.60
   1  -1  -5  104.39    2.40
   1  -1  -4   16.60    0.80
   1  -1  -3   70.49    1.60
   1  -1  -2  712.33   12.30
   1  -1  -1  106.19    2.00
   1  -1   0 1999.40   38.80
   1  -1   1 1017.10   16.40
   1  -1   2 7809.72  121.19
   1  -1   3 2415.66   37.80
   1  -1   4    7.30    0.50
   1  -1   5   81.29    1.60
   1  -1   6   10.40    0.60
   1  -1   7    0.00    0.40
   1  -1   8   23.00    1.20
   1  -1   9    0.80    0.50
   1  -1  10   29.60    1.80
   1  -1  11    8.80    1.60
   1  -2 -11    0.80    1.00
   1  -2 -10    3.60    1.10
   1  -2  -9    2.70    0.90
   1  -2  -8   68.39    2.40
   1  -2  -7    9.20    1.00
   1  -2  -6   35.20    1.50
   1  -2  -5   62.59    1.70
   1  -2  -4  353.06    6.50
   1  -2  -3  252.17    4.70
   1  -2  -2  132.49    2.60
   1  -2  -1  990.90   15.50
   1  -2   0   12.60    0.40
   1  -2   1 2100.19   33.30
   1  -2   2   19.80    0.60
   1  -2   3   45.30    1.10
   1  -2   4  185.28    3.40
   1  -2   5  358.26    5.40
   1  -2   6   42.00    1.20
   1  -2   7    7.10    0.80
   1  -2   8   60.99    1.90
   1  -2   9    2.10    0.60
   1  -2  10    1.20    0.80
   1  -2  11    1.10    1.00
   1  -3 -11   12.90    1.60
   1  -3 -10   25.20    1.80
   1  -3  -9    1.40    0.80
   1  -3  -8    8.00    1.00
   1  -3  -7   17.60    1.20
   1  -3  -6   66.49    2.10
   1  -3  -5   67.19    1.80
   1  -3  -4  182.68    3.30
   1  -3  -3  102.79    2.00
   1  -3  -2    8.80    0.50
   1  -3  -1  427.36    6.90
   1  -3   0   77.59    1.40
   1  -3   1  570.94    9.20
   1  -3   2 2528.95   39.90
   1  -3   3  286.17    4.50
   1  -3   4    1.90    0.40
   1  -3   5  133.29    2.30
   1  -3   6   28.50    1.00
   1  -3   7  247.28    4.70
   1  -3   8   16.30    1.00
   1  -3   9    0.90    0.50
   1  -3  10    2.20    0.80
   1  -3  11    1.80    1.00
   1  -4 -11   22.50    2.00
   1  -4 -10   77.59    3.00
   1  -4  -9    0.50    0.80
   1  -4  -8   22.60    1.50
   1  -4  -7   51.49    2.00
   1  -4  -6    4.20    0.60
   1  -4  -5    4.70    0.60
   1  -4  -4   30.30    0.90
   1  -4  -3    2.00    0.40
   1  -4  -2  317.77    5.30
   1  -4  -1   11.60    0.50
   1  -4   0  177.88    2.80
   1  -4   1 1123.69   16.40
   1  -4   2   47.20    1.10
   1  -4   3   34.20    1.00
   1  -4   4   70.99    1.40
   1  -4   5  306.27    4.70
   1  -4   6    7.30    0.60
   1  -4   7   84.49    2.20
   1  -4   8   26.10    1.20
   1  -4   9   13.10    1.10
   1  -4  10    2.20    0.80
   1  -4  11    7.40    1.70
   1  -5 -11    0.10    0.90
   1  -5 -10   12.60    1.40
   1  -5  -9    1.00    0.70
   1  -5  -8    1.20    0.70
   1  -5  -7   48.00    1.90
   1  -5  -6  346.37    6.80
   1  -5  -5   73.99    2.00
   1  -5  -4   16.00    0.70
   1  -5  -3   82.39    1.80
   1  -5  -2   18.30    0.70
   1  -5  -1   55.69    1.40
   1  -5   0  394.06    6.00
   1  -5   1  379.66    5.80
   1  -5   2  588.24    9.60
   1  -5   3  258.47    4.20
   1  -5   4  271.87    4.20
   1  -5   5    1.50    0.30
   1  -5   6  423.26    6.80
   1  -5   7   47.90    1.50
   1  -5   8    2.00    0.60
   1  -5   9   24.60    1.60
   1  -5  10    2.60    0.80
   1  -5  11   16.30    2.10
   1  -6 -11   23.90    2.20
   1  -6 -10   32.00    2.20
   1  -6  -9   64.69    2.50
   1  -6  -8   13.60    1.30
   1  -6  -7   37.70    1.70
   1  -6  -6    3.70    0.70
   1  -6  -5   80.79    2.10
   1  -6  -4  150.18    2.90
   1  -6  -3  286.17    5.00
   1  -6  -2  159.28    2.90
   1  -6  -1  587.24    9.60
   1  -6   0  436.26    6.60
   1  -6   1  315.57    4.90
   1  -6   2   25.70    0.80
   1  -6   3    0.40    0.30
   1  -6   4    5.30    0.50
   1  -6   5   23.30    0.80
   1  -6   6    5.20    0.60
   1  -6   7   12.00    0.80
   1  -6   8  262.47    5.20
   1  -6   9    0.50    0.70
   1  -6  10    0.10    0.70
   1  -6  11    2.50    2.50
   1  -7 -11    1.30    1.40
   1  -7 -10    0.10    0.90
   1  -7  -9   68.79    3.10
   1  -7  -8   87.29    3.50
   1  -7  -7   24.90    1.50
   1  -7  -6    0.10    0.50
   1  -7  -5   24.50    1.10
   1  -7  -4    6.00    0.60
   1  -7  -3  239.98    4.30
   1  -7  -2   13.70    0.60
   1  -7  -1   33.00    1.00
   1  -7   0  412.86    5.90
   1  -7   1  405.26    5.80
   1  -7   2  144.89    2.40
   1  -7   3   47.90    1.20
   1  -7   4   13.30    0.60
   1  -7   5  219.38    3.40
   1  -7   6   15.40    0.80
   1  -7   7   14.40    0.90
   1  -7   8    5.80    1.00
   1  -7   9    0.70    0.80
   1  -7  10    0.00    0.90
   1  -8 -10    2.40    1.30
   1  -8  -9    3.30    1.20
   1  -8  -8   43.60    2.50
   1  -8  -7    0.50    0.90
   1  -8  -6   87.29    2.80
   1  -8  -5   30.10    1.50
   1  -8  -4   45.20    1.40
   1  -8  -3    3.40    0.50
   1  -8  -2  489.05    9.10
   1  -8  -1  144.49    2.90
   1  -8   0   10.10    0.60
   1  -8   1   16.70    0.50
   1  -8   2    2.90    0.30
   1  -8   3  186.18    3.00
   1  -8   4   64.09    1.40
   1  -8   5   31.00    1.10
   1  -8   6   78.59    2.30
   1  -8   7   18.30    1.20
   1  -8   8   10.10    1.50
   1  -8   9   66.29    3.10
   1  -8  10   14.40    1.90
   1  -9 -10    2.90    1.30
   1  -9  -9    0.10    1.00
   1  -9  -8   13.40    1.70
   1  -9  -7  114.29    4.10
   1  -9  -6   54.99    2.20
   1  -9  -5   21.60    1.30
   1  -9  -4    0.40    0.40
   1  -9  -3   95.29    2.40
   1  -9  -2   39.70    1.20
   1  -9  -1    0.30    0.30
   1  -9   0  104.59    2.50
   1  -9   1  184.28    3.90
   1  -9   2  257.97    4.30
   1  -9   3   80.99    1.80
   1  -9   4   38.00    1.30
   1  -9   5   17.20    1.00
   1  -9   6    4.50    0.80
   1  -9   7    0.10    0.70
   1  -9   8    1.30    1.00
   1  -9   9   40.80    2.40
   1  -9  10    1.60    1.20
   1 -10 -10   18.80    2.30
   1 -10  -9   18.90    1.90
   1 -10  -8    0.30    0.90
   1 -10  -7   35.80    2.00
   1 -10  -6    8.50    1.20
   1 -10  -5    7.60    1.00
   1 -10  -4   93.29    2.50
   1 -10  -3    7.30    0.80
   1 -10  -2  266.87    4.90
   1 -10  -1   56.09    1.80
   1 -10   0   16.20    1.10
   1 -10   1    8.60    1.00
   1 -10   2  288.57    5.40
   1 -10   3  172.28    3.50
   1 -10   4   42.10    1.60
   1 -10   5    0.60    0.60
   1 -10   6  134.69    3.90
   1 -10   7    8.90    1.20
   1 -10   8  112.09    4.20
   1 -10   9    7.80    1.40
   1 -10  10    1.40    1.30
   1 -11 -10   10.80    2.50
   1 -11  -9   39.50    2.60
   1 -11  -8    3.80    1.20
   1 -11  -7   18.30    1.50
   1 -11  -6  181.58    4.90
   1 -11  -5   14.10    1.30
   1 -11  -4    3.60    0.70
   1 -11  -3    2.00    0.60
   1 -11  -2    0.50    0.50
   1 -11  -1   35.50    1.50
   1 -11   0   57.99    2.10
   1 -11   1   37.50    1.70
   1 -11   2   17.30    1.10
   1 -11   3   38.20    1.60
   1 -11   4   48.60    1.80
   1 -11   5   67.89    2.30
   1 -11   6   20.80    1.50
   1 -11   7    3.70    1.00
   1 -11   8   80.49    3.50
   1 -11   9    0.50    1.00
   1 -11  10    0.50    1.20
   1 -12  -9    5.60    1.50
   1 -12  -8    0.50    1.10
   1 -12  -7    1.00    0.90
   1 -12  -6   28.10    2.10
   1 -12  -5  149.29    5.00
   1 -12  -4    1.30    0.70
   1 -12  -3    8.50    1.00
   1 -12  -2    0.80    0.70
   1 -12  -1   52.79    2.10
   1 -12   0  204.78    5.20
   1 -12   1   61.39    2.30
   1 -12   2  120.19    3.20
   1 -12   3   11.10    1.10
   1 -12   4    8.60    1.00
   1 -12   5   61.09    2.50
   1 -12   6   17.40    1.70
   1 -12   7    2.40    1.00
   1 -12   8   11.50    1.90
   1 -12   9   16.50    2.00
   1 -13  -9   11.40    2.30
   1 -13  -8   30.70    3.00
   1 -13  -7    0.00    0.90
   1 -13  -6    3.70    1.20
   1 -13  -5   22.10    1.60
   1 -13  -4   50.09    2.00
   1 -13  -3   45.40    1.90
   1 -13  -2   11.90    1.10
   1 -13  -1    1.10    0.80
   1 -13   0  150.68    4.20
   1 -13   1   17.70    1.40
   1 -13   2    2.30    0.80
   1 -13   3   85.69    2.70
   1 -13   4  297.37    6.50
   1 -13   5   10.30    1.30
   1 -13   6   12.10    1.50
   1 -13   7    1.00    1.00
   1 -13   8    4.80    1.80
   1 -13   9    0.00    1.30
   1 -14  -8    3.70    1.60
   1 -14  -7    6.40    1.50
   1 -14  -6    0.60    0.80
   1 -14  -5   14.80    1.50
   1 -14  -4   49.30    2.40
   1 -14  -3    4.40    0.90
   1 -14  -2    2.20    0.70
   1 -14  -1   11.30    1.30
   1 -14   0    1.30    0.90
   1 -14   1  324.17    7.80
   1 -14   2    0.20    0.60
   1 -14   3   13.50    1.30
   1 -14   4   14.60    1.40
   1 -14   5   14.50    1.50
   1 -14   6    2.80    1.00
   1 -14   7    8.60    1.40
   1 -14   8   59.09    3.40
   1 -15  -7   17.60    2.00
   1 -15  -6  149.88    4.80
   1 -15  -5   36.40    2.10
   1 -15  -4   36.40    2.10
   1 -15  -3    7.30    1.10
   1 -15  -2    8.70    1.20
   1 -15  -1   98.89    3.40
   1 -15   0   11.90    1.50
   1 -15   1  159.98    4.70
   1 -15   2   33.40    1.90
   1 -15   3   11.70    1.50
   1 -15   4   14.00    1.30
   1 -15   5    1.10    0.90
   1 -15   6    2.60    1.10
   1 -15   7   12.80    1.70
   1 -15   8    4.40    1.70
   1 -16  -7   18.40    2.10
   1 -16  -6    1.80    1.10
   1 -16  -5   15.80    1.70
   1 -16  -4    3.50    1.10
   1 -16  -3   10.80    1.20
   1 -16  -2    6.80    1.10
   1 -16  -1    5.20    1.30
   1 -16   0    1.10    0.90
   1 -16   1   23.40    2.00
   1 -16   2   54.29    2.50
   1 -16   3   48.10    2.30
   1 -16   4   36.90    1.90
   1 -16   5   15.80    1.80
   1 -16   6    1.90    1.20
   1 -16   7    4.30    1.40
   1 -17  -6   18.20    2.10
   1 -17  -5    4.70    1.40
   1 -17  -4    3.70    1.20
   1 -17  -3    0.10    0.60
   1 -17  -2    0.30    0.70
   1 -17  -1    9.40    1.40
   1 -17   0    0.30    1.00
   1 -17   1    9.40    1.50
   1 -17   2    0.50    1.00
   1 -17   3    7.60    1.40
   1 -17   4   27.50    2.10
   1 -17   5   25.50    2.10
   1 -17   6    2.40    1.40
   1 -18  -5   10.50    1.80
   1 -18  -4    2.70    1.20
   1 -18  -3    2.10    1.00
   1 -18  -2    0.40    0.90
   1 -18  -1    0.50    1.00
   1 -18   0    1.10    1.00
   1 -18   1   11.40    1.70
   1 -18   2   57.49    2.80
   1 -18   3    1.10    1.20
   1 -18   4    4.90    1.70
   1 -18   5    8.80    2.00
   1 -19  -3    4.00    1.60
   1 -19  -2    1.20    1.00
   1 -19  -1    0.30    0.90
   1 -19   0    3.90    1.20
   1 -19   1   26.80    2.10
   1 -19   2   33.50    2.30
   1 -19   3   18.00    2.10
   1 -19   4   11.40    2.60
   1 -20  -2   86.09    7.00
   1 -20  -1   45.70    2.80
   1 -20   0    1.00    0.90
   1 -20   1    5.20    1.50
   1 -20   2    4.70    3.90
   1 -20   3    3.60    3.60
   2   0 -11    0.40    1.50
   2   0 -10    0.20    1.10
   2   0  -9    0.30    1.00
   2   0  -8  197.38    7.10
   2   0  -7    0.00    0.80
   2   0  -6   81.89    3.50
   2   0  -5    0.00    0.70
   2   0  -4   37.80    1.90
   2   0  -3    0.20    0.20
   2   0  -2    1.30    0.30
   2   0  -1    0.20    0.30
   2   0   0  339.87    9.80
   2   0   1    0.10    0.50
   2   0   2  233.78    5.60
   2   0   3    0.40    0.50
   2   0   4  399.46    9.50
   2   0   5    0.40    0.50
   2   0   6    9.50    1.00
   2   0   7    0.80    0.70
   2   0   8   84.09    3.20
   2   0   9    0.10    0.70
   2   0  10   46.60    3.40
   2   0  11    0.00    1.70
   2  -1 -11   12.90    1.70
   2  -1 -10   60.49    2.70
   2  -1  -9   15.90    1.40
   2  -1  -8   35.00    1.80
   2  -1  -7    1.00    0.70
   2  -1  -6   17.20    1.20
   2  -1  -5  171.08    3.50
   2  -1  -4  244.98    4.70
   2  -1  -3   23.90    0.80
   2  -1  -2  190.88    3.30
   2  -1  -1 1507.05   23.60
   2  -1   0   22.70    0.60
   2  -1   1  890.41   15.80
   2  -1   2 1837.62   28.80
   2  -1   3  270.77    4.60
   2  -1   4 1419.66   22.50
   2  -1   5  588.14    9.80
   2  -1   6   12.60    0.70
   2  -1   7   36.20    1.30
   2  -1   8    4.90    0.80
   2  -1   9   20.40    1.20
   2  -1  10   29.90    2.00
   2  -1  11    0.10    1.30
   2  -2 -11   41.70    2.40
   2  -2 -10   40.80    2.20
   2  -2  -9   31.90    1.80
   2  -2  -8   16.10    1.30
   2  -2  -7   20.60    1.30
   2  -2  -6    4.10    0.80
   2  -2  -5   86.39    2.10
   2  -2  -4  164.48    3.40
   2  -2  -3   39.00    1.10
   2  -2  -2    5.90    0.40
   2  -2  -1  265.07    4.40
   2  -2   0 3085.79   48.10
   2  -2   1 1957.00   27.10
   2  -2   2 1062.49   17.10
   2  -2   3  205.28    4.00
   2  -2   4  301.67    5.20
   2  -2   5  226.98    4.20
   2  -2   6    0.40    0.30
   2  -2   7   25.20    1.10
   2  -2   8  106.99    2.70
   2  -2   9   10.40    1.00
   2  -2  10   13.50    1.50
   2  -2  11    1.40    1.40
   2  -3 -11    1.60    1.20
   2  -3 -10   30.50    1.90
   2  -3  -9    1.70    1.00
   2  -3  -8   36.40    1.80
   2  -3  -7    2.30    0.80
   2  -3  -6    3.40    0.70
   2  -3  -5  106.89    2.50
   2  -3  -4   53.39    1.50
   2  -3  -3   19.20    0.70
   2  -3  -2   35.20    0.90
   2  -3  -1  676.43   10.80
   2  -3   0   45.60    1.00
   2  -3   1  108.99    1.90
   2  -3   2   24.50    0.80
   2  -3   3   28.00    0.80
   2  -3   4    0.90    0.40
   2  -3   5   10.00    0.70
   2  -3   6  134.09    2.60
   2  -3   7  230.48    4.20
   2  -3   8    8.60    0.90
   2  -3   9   77.49    2.30
   2  -3  10    5.70    1.10
   2  -3  11    1.20    1.40
   2  -4 -11    0.00    0.90
   2  -4 -10    0.30    0.90
   2  -4  -9    4.40    1.10
   2  -4  -8   68.59    2.50
   2  -4  -7    6.70    1.00
   2  -4  -6    5.60    0.80
   2  -4  -5  480.95    8.90
   2  -4  -4   89.89    1.90
   2  -4  -3   52.29    1.20
   2  -4  -2  342.97    5.70
   2  -4  -1 1193.48   18.90
   2  -4   0  404.56    6.10
   2  -4   1  545.65    8.20
   2  -4   2   86.59    1.80
   2  -4   3  375.76    5.90
   2  -4   4 1522.95   22.50
   2  -4   5   58.19    1.50
   2  -4   6    1.60    0.40
   2  -4   7   79.99    2.00
   2  -4   8   16.40    1.10
   2  -4   9   58.69    2.00
   2  -4  10    0.30    0.80
   2  -4  11   11.40    2.40
   2  -5 -11   84.89    3.30
   2  -5 -10    0.00    0.90
   2  -5  -9    3.90    1.10
   2  -5  -8  361.66    8.20
   2  -5  -7    3.50    0.80
   2  -5  -6   51.79    1.90
   2  -5  -5    2.00    0.50
   2  -5  -4  231.78    4.20
   2  -5  -3    4.20    0.50
   2  -5  -2   11.40    0.60
   2  -5  -1  104.99    2.10
   2  -5   0    0.50    0.30
   2  -5   1  121.79    2.20
   2  -5   2   54.59    1.20
   2  -5   3   25.80    0.90
   2  -5   4   42.90    1.10
   2  -5   5   31.00    1.00
   2  -5   6   12.70    0.80
   2  -5   7   40.10    1.30
   2  -5   8   41.20    1.60
   2  -5   9   13.90    1.10
   2  -5  10   66.49    2.90
   2  -5  11    4.00    2.40
   2  -6 -11   18.30    2.20
   2  -6 -10   21.90    2.10
   2  -6  -9    0.00    0.80
   2  -6  -8    0.80    0.80
   2  -6  -7    0.30    0.60
   2  -6  -6  138.79    3.30
   2  -6  -5   30.00    1.20
   2  -6  -4   29.20    1.00
   2  -6  -3  190.88    3.50
   2  -6  -2   36.70    1.00
   2  -6  -1  456.45    7.60
   2  -6   0    6.00    0.50
   2  -6   1  194.88    3.50
   2  -6   2   44.70    1.10
   2  -6   3   23.10    0.90
   2  -6   4   19.00    0.80
   2  -6   5   62.59    1.40
   2  -6   6    1.50    0.50
   2  -6   7    3.90    0.60
   2  -6   8   13.90    1.10
   2  -6   9   51.99    1.90
   2  -6  10   22.30    2.60
   2  -7 -11    0.30    3.10
   2  -7 -10    9.20    1.70
   2  -7  -9    1.40    1.00
   2  -7  -8    0.30    0.80
   2  -7  -7  204.38    5.10
   2  -7  -6  101.19    2.70
   2  -7  -5   14.30    0.90
   2  -7  -4   75.19    1.80
   2  -7  -3    7.80    0.60
   2  -7  -2  159.48    3.00
   2  -7  -1  205.58    3.40
   2  -7   0   29.10    0.80
   2  -7   1   28.60    0.90
   2  -7   2  245.28    4.10
   2  -7   3  185.48    3.50
   2  -7   4    2.00    0.50
   2  -7   5   23.40    0.90
   2  -7   6  104.39    2.30
   2  -7   7   65.89    1.80
   2  -7   8    1.70    0.60
   2  -7   9    9.80    1.30
   2  -7  10   71.79    6.60
   2  -8 -10  165.68    5.80
   2  -8  -9    0.60    1.00
   2  -8  -8    1.30    1.00
   2  -8  -7   71.69    3.00
   2  -8  -6   15.90    1.30
   2  -8  -5   66.49    2.30
   2  -8  -4    9.90    0.80
   2  -8  -3   80.99    1.90
   2  -8  -2    3.40    0.40
   2  -8  -1    8.40    0.50
   2  -8   0  145.39    2.60
   2  -8   1  121.69    2.50
   2  -8   2   70.69    1.60
   2  -8   3  181.88    3.30
   2  -8   4   85.99    1.90
   2  -8   5   23.80    0.90
   2  -8   6    0.50    0.60
   2  -8   7    1.10    0.60
   2  -8   8   27.60    1.60
   2  -8   9   17.30    1.50
   2  -8  10    0.00    2.40
   2  -9 -10    0.10    0.90
   2  -9  -9   18.30    2.00
   2  -9  -8   83.49    3.60
   2  -9  -7   42.20    2.40
   2  -9  -6   55.29    2.20
   2  -9  -5   85.19    2.70
   2  -9  -4    5.50    0.70
   2  -9  -3   94.49    2.40
   2  -9  -2   44.10    1.30
   2  -9  -1   89.69    2.10
   2  -9   0    9.40    0.70
   2  -9   1   16.90    0.80
   2  -9   2   82.99    2.00
   2  -9   3    1.60    0.40
   2  -9   4   89.19    2.00
   2  -9   5  100.09    2.50
   2  -9   6    0.80    0.60
   2  -9   7   84.19    2.60
   2  -9   8   10.00    1.30
   2  -9   9    7.40    1.50
   2  -9  10   38.70    5.30
   2 -10 -10   10.00    1.70
   2 -10  -9    0.30    1.10
   2 -10  -8    1.50    1.10
   2 -10  -7  180.98    5.70
   2 -10  -6   80.19    2.80
   2 -10  -5  110.69    3.30
   2 -10  -4  250.87    5.30
   2 -10  -3    1.20    0.50
   2 -10  -2    6.10    0.70
   2 -10  -1    6.80    0.80
   2 -10   0   62.19    2.20
   2 -10   1  236.08    5.60
   2 -10   2   92.19    2.20
   2 -10   3    0.70    0.40
   2 -10   4   44.00    1.40
   2 -10   5    1.40    0.60
   2 -10   6   31.30    1.50
   2 -10   7   32.80    1.60
   2 -10   8   39.20    2.30
   2 -10   9    0.00    1.20
   2 -10  10   27.10    4.70
   2 -11 -10    4.60    3.00
   2 -11  -9    7.20    1.50
   2 -11  -8    1.30    1.00
   2 -11  -7   59.69    2.90
   2 -11  -6    0.20    0.70
   2 -11  -5    1.30    0.80
   2 -11  -4  155.98    3.90
   2 -11  -3    0.60    0.60
   2 -11  -2   23.60    1.20
   2 -11  -1   10.20    0.90
   2 -11   0    1.40    0.70
   2 -11   1    0.20    0.50
   2 -11   2    6.50    1.00
   2 -11   3  138.29    3.50
   2 -11   4   13.60    1.10
   2 -11   5   34.30    1.30
   2 -11   6   32.40    1.60
   2 -11   7   21.50    1.60
   2 -11   8    3.30    1.10
   2 -11   9    0.00    1.30
   2 -12  -9    0.60    1.10
   2 -12  -8   48.20    2.80
   2 -12  -7    2.60    1.20
   2 -12  -6   75.79    3.40
   2 -12  -5    0.80    0.90
   2 -12  -4  261.47    7.50
   2 -12  -3  213.98    4.90
   2 -12  -2   14.00    1.10
   2 -12  -1  142.09    3.60
   2 -12   0   48.00    2.00
   2 -12   1    3.50    0.90
   2 -12   2   72.89    2.60
   2 -12   3    1.40    0.70
   2 -12   4   40.10    1.70
   2 -12   5    1.20    0.70
   2 -12   6   90.29    3.20
   2 -12   7    0.70    0.90
   2 -12   8   20.40    1.90
   2 -13  -8    2.20    1.50
   2 -13  -7    1.40    1.50
   2 -13  -6    0.50    0.90
   2 -13  -5   37.60    2.40
   2 -13  -4   20.60    1.60
   2 -13  -3    3.60    0.80
   2 -13  -2    2.40    0.80
   2 -13  -1    0.50    0.60
   2 -13   0   21.90    1.50
   2 -13   1    2.80    0.90
   2 -13   2   76.99    2.80
   2 -13   3  150.78    3.90
   2 -13   4   28.70    1.60
   2 -13   5   20.90    1.40
   2 -13   6   12.70    1.50
   2 -13   7    0.00    0.90
   2 -13   8   43.40    2.40
   2 -14  -8    0.00    1.10
   2 -14  -7   85.09    4.30
   2 -14  -6   19.50    2.10
   2 -14  -5    8.50    1.30
   2 -14  -4  136.89    4.20
   2 -14  -3    2.90    0.80
   2 -14  -2   12.40    1.20
   2 -14  -1   15.90    1.40
   2 -14   0   31.00    2.00
   2 -14   1    8.60    1.30
   2 -14   2    2.80    1.10
   2 -14   3    3.50    0.90
   2 -14   4    0.40    0.70
   2 -14   5   14.80    1.50
   2 -14   6    1.40    0.90
   2 -14   7   38.60    2.30
   2 -14   8    1.10    1.20
   2 -15  -7    4.80    1.40
   2 -15  -6   10.30    1.60
   2 -15  -5   29.40    2.00
   2 -15  -4  164.48    4.90
   2 -15  -3    2.70    0.80
   2 -15  -2   13.10    1.30
   2 -15  -1    3.40    1.10
   2 -15   0   17.40    1.70
   2 -15   1  149.39    4.50
   2 -15   2    3.90    1.20
   2 -15   3   39.70    2.10
   2 -15   4   42.20    2.00
   2 -15   5   39.00    2.20
   2 -15   6    2.00    1.10
   2 -15   7   23.30    2.10
   2 -16  -7    8.40    3.10
   2 -16  -6   46.60    2.60
   2 -16  -5    4.10    1.20
   2 -16  -4    2.10    1.00
   2 -16  -3   60.89    2.40
   2 -16  -2   10.00    1.40
   2 -16  -1   56.49    2.60
   2 -16   0    9.50    1.40
   2 -16   1    7.70    1.50
   2 -16   2    0.10    0.90
   2 -16   3   30.30    1.90
   2 -16   4    0.50    0.80
   2 -16   5    5.60    1.30
   2 -16   6   39.50    2.40
   2 -16   7    0.20    1.10
   2 -17  -6    3.30    1.30
   2 -17  -5   20.40    2.00
   2 -17  -4    2.90    1.20
   2 -17  -3    0.70    0.80
   2 -17  -2   14.20    1.60
   2 -17  -1   23.90    1.80
   2 -17   0    4.50    1.20
   2 -17   1   25.60    1.80
   2 -17   2    0.70    1.00
   2 -17   3    8.60    1.30
   2 -17   4    6.00    1.30
   2 -17   5    0.50    1.30
   2 -17   6    7.30    1.60
   2 -18  -5    0.60    2.60
   2 -18  -4    6.50    1.60
   2 -18  -3   21.20    2.30
   2 -18  -2    2.50    1.00
   2 -18  -1    4.50    1.20
   2 -18   0   19.30    1.80
   2 -18   1   11.70    1.60
   2 -18   2    3.20    1.20
   2 -18   3   18.20    2.00
   2 -18   4   34.50    2.30
   2 -18   5   47.90    3.90
   2 -19  -3    0.30    1.20
   2 -19  -2    0.30    1.00
   2 -19  -1    9.20    1.40
   2 -19   0   83.69    3.40
   2 -19   1    5.70    1.50
   2 -19   2    8.80    1.70
   2 -19   3   19.60    2.00
   2 -19   4    0.40    1.50
   2 -20  -2    0.00    1.50
   2 -20  -1    0.00    2.00
   2 -20   0   17.40    3.00
   2 -20   1   11.50    2.80
   3   0 -11    0.90    1.30
   3   0 -10    8.10    1.80
   3   0  -9    0.00    1.10
   3   0  -8  137.39    5.60
   3   0  -7    0.00    0.90
   3   0  -6  523.55   15.40
   3   0  -5    0.30    0.80
   3   0  -4    1.90    0.40
   3   0  -3    0.10    0.40
   3   0  -2  211.28    5.20
   3   0  -1    0.30    0.40
   3   0   0  125.59    3.20
   3   0   1    0.30    0.60
   3   0   2    5.20    0.50
   3   0   3    0.20    0.40
   3   0   4  418.06   10.00
   3   0   5    0.10    0.50
   3   0   6  125.19    3.80
   3   0   7    0.40    0.60
   3   0   8   58.99    3.50
   3   0   9    0.00    1.00
   3   0  10   13.60    2.40
   3   0  11    2.80    1.50
   3  -1 -11   22.00    1.70
   3  -1 -10   43.80    2.20
   3  -1  -9    2.00    0.90
   3  -1  -8   82.19    2.90
   3  -1  -7   41.40    1.80
   3  -1  -6   38.40    1.60
   3  -1  -5   95.79    2.70
   3  -1  -4   16.00    0.80
   3  -1  -3  490.15    8.00
   3  -1  -2   99.09    1.80
   3  -1  -1    1.10    0.30
   3  -1   0  116.49    2.00
   3  -1   1  586.94   11.90
   3  -1   2 1288.17   20.40
   3  -1   3  169.38    3.10
   3  -1   4  419.86    7.10
   3  -1   5  284.07    5.10
   3  -1   6    0.40    0.40
   3  -1   7    5.20    0.70
   3  -1   8    5.50    1.00
   3  -1   9    0.40    0.70
   3  -1  10    5.70    1.30
   3  -1  11    6.40    1.40
   3  -2 -11    0.20    0.80
   3  -2 -10    3.10    1.30
   3  -2  -9    1.70    1.00
   3  -2  -8    2.40    0.90
   3  -2  -7  152.08    4.00
   3  -2  -6   43.90    1.70
   3  -2  -5    4.10    0.60
   3  -2  -4  227.08    4.50
   3  -2  -3  102.59    2.00
   3  -2  -2  216.28    3.80
   3  -2  -1   92.79    1.80
   3  -2   0  187.18    3.10
   3  -2   1  277.27    4.40
   3  -2   2  142.69    2.60
   3  -2   3  233.98    4.10
   3  -2   4  351.46    6.60
   3  -2   5    0.40    0.40
   3  -2   6   55.29    1.60
   3  -2   7   76.29    2.20
   3  -2   8    0.90    0.80
   3  -2   9    1.20    0.80
   3  -2  10   10.30    1.50
   3  -2  11    4.60    1.40
   3  -3 -11    0.90    0.90
   3  -3 -10   19.80    1.80
   3  -3  -9   59.39    2.60
   3  -3  -8    4.20    0.90
   3  -3  -7   27.10    1.50
   3  -3  -6  178.58    4.40
   3  -3  -5   70.59    1.90
   3  -3  -4  123.79    2.80
   3  -3  -3   96.19    2.00
   3  -3  -2  240.28    4.20
   3  -3  -1   32.10    0.90
   3  -3   0    0.50    0.30
   3  -3   1 2277.17   33.20
   3  -3   2    3.10    0.40
   3  -3   3  214.78    3.90
   3  -3   4  219.48    4.00
   3  -3   5   21.90    0.90
   3  -3   6  192.28    3.80
   3  -3   7   23.70    1.20
   3  -3   8   45.10    2.10
   3  -3   9   49.99    2.40
   3  -3  10    1.00    0.90
   3  -3  11    4.90    1.80
   3  -4 -11   15.80    1.70
   3  -4 -10   62.79    2.80
   3  -4  -9    0.00    0.80
   3  -4  -8  106.99    3.40
   3  -4  -7   32.10    1.60
   3  -4  -6    3.00    0.70
   3  -4  -5   48.80    1.50
   3  -4  -4  216.78    3.90
   3  -4  -3  605.14    9.90
   3  -4  -2  120.39    2.40
   3  -4  -1  108.69    2.10
   3  -4   0    6.00    0.50
   3  -4   1  913.31   14.60
   3  -4   2   51.59    1.10
   3  -4   3  416.06    7.20
   3  -4   4   18.50    0.80
   3  -4   5   12.70    0.70
   3  -4   6  155.48    3.20
   3  -4   7   13.40    1.00
   3  -4   8   29.60    1.80
   3  -4   9    1.30    0.80
   3  -4  10    8.20    1.40
   3  -4  11    4.60    1.90
   3  -5 -11    6.60    1.30
   3  -5 -10   81.99    3.20
   3  -5  -9    0.70    0.90
   3  -5  -8    0.30    0.90
   3  -5  -7    0.70    0.70
   3  -5  -6  454.05    9.70
   3  -5  -5    6.70    0.70
   3  -5  -4    9.00    0.60
   3  -5  -3  829.32   13.40
   3  -5  -2   31.80    1.00
   3  -5  -1    0.10    0.30
   3  -5   0  432.36    6.60
   3  -5   1  287.27    5.00
   3  -5   2   53.19    1.30
   3  -5   3   38.40    1.10
   3  -5   4   65.49    1.50
   3  -5   5   42.70    1.30
   3  -5   6   75.89    2.00
   3  -5   7   64.59    1.90
   3  -5   8    0.90    0.80
   3  -5   9   19.00    1.70
   3  -5  10    1.60    1.00
   3  -5  11   19.50    2.80
   3  -6 -10    1.00    1.10
   3  -6  -9  193.28    5.30
   3  -6  -8   34.60    1.90
   3  -6  -7   65.09    2.40
   3  -6  -6   22.80    1.30
   3  -6  -5   12.60    0.90
   3  -6  -4  117.89    2.50
   3  -6  -3   30.20    1.00
   3  -6  -2  109.59    2.30
   3  -6  -1  418.86    7.10
   3  -6   0  202.98    3.40
   3  -6   1   77.59    1.80
   3  -6   2    0.90    0.30
   3  -6   3  185.18    3.10
   3  -6   4  138.89    2.70
   3  -6   5    1.40    0.40
   3  -6   6    0.20    0.40
   3  -6   7    0.30    0.50
   3  -6   8    0.80    0.80
   3  -6   9    9.30    1.30
   3  -6  10   15.20    1.80
   3  -7 -10   11.70    1.80
   3  -7  -9    3.90    1.20
   3  -7  -8  101.39    3.90
   3  -7  -7   25.20    1.60
   3  -7  -6    0.80    0.60
   3  -7  -5   20.80    1.10
   3  -7  -4   24.90    1.00
   3  -7  -3    7.90    0.60
   3  -7  -2    2.70    0.50
   3  -7  -1  190.48    3.30
   3  -7   0  127.89    2.40
   3  -7   1    1.30    0.40
   3  -7   2    1.20    0.40
   3  -7   3    4.90    0.50
   3  -7   4    1.10    0.40
   3  -7   5   86.59    2.00
   3  -7   6    3.10    0.60
   3  -7   7   37.50    1.40
   3  -7   8   40.30    2.10
   3  -7   9    8.00    2.00
   3  -7  10    1.10    1.50
   3  -8 -10    0.60    1.10
   3  -8  -9    1.20    1.00
   3  -8  -8   25.20    2.00
   3  -8  -7   40.40    2.30
   3  -8  -6   92.29    3.00
   3  -8  -5  111.29    3.20
   3  -8  -4  478.65   10.20
   3  -8  -3   93.89    2.10
   3  -8  -2   11.20    0.70
   3  -8  -1   69.99    1.60
   3  -8   0  142.99    2.60
   3  -8   1    2.00    0.40
   3  -8   2   10.20    0.70
   3  -8   3   67.49    1.60
   3  -8   4  112.19    2.20
   3  -8   5   15.90    0.90
   3  -8   6   33.10    1.30
   3  -8   7    5.40    0.90
   3  -8   8   27.60    2.20
   3  -8   9    6.30    1.70
   3  -8  10   10.20    2.30
   3  -9 -10   14.70    2.00
   3  -9  -9    1.90    1.20
   3  -9  -8   27.60    2.10
   3  -9  -7  149.99    5.00
   3  -9  -6   14.10    1.30
   3  -9  -5   63.89    2.40
   3  -9  -4   49.40    2.00
   3  -9  -3   31.30    1.30
   3  -9  -2  170.48    3.80
   3  -9  -1   68.49    1.80
   3  -9   0    6.70    0.60
   3  -9   1    7.70    0.60
   3  -9   2   13.00    0.80
   3  -9   3   98.69    2.30
   3  -9   4  185.88    3.80
   3  -9   5  104.79    2.40
   3  -9   6   16.10    1.20
   3  -9   7   35.10    1.70
   3  -9   8   18.80    1.80
   3  -9   9   14.60    2.40
   3  -9  10    2.90    3.10
   3 -10 -10    3.80    3.30
   3 -10  -9    3.90    1.60
   3 -10  -8    1.70    1.00
   3 -10  -7    2.40    1.10
   3 -10  -6   41.90    2.00
   3 -10  -5  449.16    9.90
   3 -10  -4   19.50    1.30
   3 -10  -3   67.79    2.10
   3 -10  -2  352.16    6.40
   3 -10  -1    1.00    0.50
   3 -10   0   87.69    2.70
   3 -10   1    0.20    0.50
   3 -10   2    0.40    0.50
   3 -10   3    0.60    0.50
   3 -10   4    5.90    0.70
   3 -10   5    0.20    0.40
   3 -10   6   20.00    1.30
   3 -10   7   18.40    1.30
   3 -10   8   10.80    1.70
   3 -10   9   20.90    2.80
   3 -11  -9    0.20    1.30
   3 -11  -8    3.30    1.20
   3 -11  -7   24.90    2.10
   3 -11  -6   53.89    2.30
   3 -11  -5   67.29    2.60
   3 -11  -4  176.28    4.70
   3 -11  -3   12.20    1.10
   3 -11  -2   45.90    1.70
   3 -11  -1   75.29    2.30
   3 -11   0  508.65   11.00
   3 -11   1   12.30    1.10
   3 -11   2    0.10    0.70
   3 -11   3  117.49    3.10
   3 -11   4   82.79    2.50
   3 -11   5  163.18    3.20
   3 -11   6    7.40    0.90
   3 -11   7   19.60    1.40
   3 -11   8    6.40    1.30
   3 -11   9    3.20    2.70
   3 -12  -9    0.20    1.60
   3 -12  -8    9.00    1.60
   3 -12  -7   26.20    2.10
   3 -12  -6   11.20    1.60
   3 -12  -5    1.60    1.00
   3 -12  -4   93.19    3.70
   3 -12  -3   19.90    1.30
   3 -12  -2  340.17    7.00
   3 -12  -1    1.10    0.60
   3 -12   0   19.20    1.30
   3 -12   1  105.69    3.30
   3 -12   2   71.59    2.70
   3 -12   3   70.79    2.70
   3 -12   4    0.20    0.60
   3 -12   5    0.20    0.70
   3 -12   6    5.60    1.10
   3 -12   7    2.20    1.30
   3 -12   8   14.70    3.60
   3 -13  -8    1.10    1.30
   3 -13  -7    0.80    1.40
   3 -13  -6   30.10    2.20
   3 -13  -5   82.99    3.60
   3 -13  -4  210.28    6.40
   3 -13  -3   49.30    2.00
   3 -13  -2  242.78    5.50
   3 -13  -1   38.40    1.70
   3 -13   0    6.30    1.20
   3 -13   1   19.10    1.60
   3 -13   2   92.99    3.30
   3 -13   3   38.20    2.00
   3 -13   4   14.10    1.30
   3 -13   5   51.39    2.10
   3 -13   6   19.30    1.60
   3 -13   7    3.40    1.50
   3 -13   8   31.00    4.60
   3 -14  -8    0.50    1.40
   3 -14  -7    7.60    1.90
   3 -14  -6   25.70    2.20
   3 -14  -5    0.00    0.70
   3 -14  -4   18.90    1.60
   3 -14  -3    0.30    0.60
   3 -14  -2  106.39    3.10
   3 -14  -1   19.70    1.50
   3 -14   0    4.90    1.30
   3 -14   1  118.79    3.80
   3 -14   2   34.40    2.00
   3 -14   3   40.30    2.10
   3 -14   4    4.90    1.10
   3 -14   5   35.40    1.90
   3 -14   6    6.30    1.20
   3 -14   7   13.00    2.90
   3 -14   8    1.60    2.30
   3 -15  -7   24.20    2.70
   3 -15  -6   31.00    2.30
   3 -15  -5   51.19    2.60
   3 -15  -4    5.10    1.20
   3 -15  -3    9.10    1.10
   3 -15  -2    0.40    0.60
   3 -15  -1    2.70    0.90
   3 -15   0   57.19    2.70
   3 -15   1   38.40    2.20
   3 -15   2    0.60    0.80
   3 -15   3   34.90    2.00
   3 -15   4    0.00    0.80
   3 -15   5    2.80    0.90
   3 -15   6    7.40    1.40
   3 -15   7    2.00    2.60
   3 -16  -6   13.30    2.00
   3 -16  -5    6.00    1.30
   3 -16  -4   74.99    3.20
   3 -16  -3   71.19    3.00
   3 -16  -2    5.40    1.10
   3 -16  -1    0.30    0.80
   3 -16   0    0.60    0.80
   3 -16   1    1.10    0.80
   3 -16   2    1.10    0.90
   3 -16   3   63.99    2.80
   3 -16   4    9.80    1.40
   3 -16   5    3.00    1.40
   3 -16   6   12.30    1.80
   3 -17  -6    4.20    3.00
   3 -17  -5    1.30    1.30
   3 -17  -4    0.70    1.10
   3 -17  -3    0.60    0.90
   3 -17  -2   13.50    1.50
   3 -17  -1   10.30    1.40
   3 -17   0   51.19    2.50
   3 -17   1   25.90    1.80
   3 -17   2    8.00    1.30
   3 -17   3    4.00    1.10
   3 -17   4    0.70    1.00
   3 -17   5   24.60    2.50
   3 -17   6    0.90    1.90
   3 -18  -5    0.00    2.20
   3 -18  -4    8.40    1.70
   3 -18  -3    0.20    1.10
   3 -18  -2    2.70    1.10
   3 -18  -1   13.90    1.70
   3 -18   0    0.50    0.90
   3 -18   1    5.10    1.20
   3 -18   2    9.50    1.50
   3 -18   3    0.30    0.80
   3 -18   4    3.60    1.30
   3 -18   5   51.39    4.00
   3 -19  -3   19.60    3.10
   3 -19  -2    3.00    1.20
   3 -19  -1    0.10    0.90
   3 -19   0   15.50    1.70
   3 -19   1    3.40    1.20
   3 -19   2   54.99    2.90
   3 -19   3    2.50    1.40
   3 -20  -1    4.70    2.20
   3 -20   0    0.00    2.70
   4   0 -11    0.00    1.20
   4   0 -10    1.00    1.20
   4   0  -9    0.00    1.00
   4   0  -8   55.39    3.20
   4   0  -7    0.00    0.80
   4   0  -6    3.20    1.10
   4   0  -5    0.50    0.80
   4   0  -4    1.00    0.40
   4   0  -3    0.10    0.50
   4   0  -2  101.69    2.90
   4   0  -1    0.30    0.50
   4   0   0    0.50    0.30
   4   0   1    0.50    0.70
   4   0   2    0.40    0.70
   4   0   3    0.00    0.30
   4   0   4  102.99    3.10
   4   0   5    0.40    0.70
   4   0   6  524.55   16.20
   4   0   7    0.30    0.90
   4   0   8   24.30    3.40
   4   0   9    0.00    1.10
   4   0  10    2.80    1.60
   4  -1 -11    7.40    1.30
   4  -1 -10   37.80    2.20
   4  -1  -9   51.89    2.40
   4  -1  -8    1.40    0.80
   4  -1  -7   50.19    2.10
   4  -1  -6    1.50    0.70
   4  -1  -5   98.29    2.80
   4  -1  -4  497.85    7.70
   4  -1  -3  420.66    6.60
   4  -1  -2    0.20    0.30
   4  -1  -1   15.30    0.60
   4  -1   0    3.40    0.30
   4  -1   1  197.18    4.60
   4  -1   2   78.49    2.30
   4  -1   3   43.80    1.10
   4  -1   4    7.70    0.60
   4  -1   5   44.90    1.80
   4  -1   6   11.60    1.10
   4  -1   7   77.59    2.70
   4  -1   8    7.80    1.70
   4  -1   9   41.70    2.30
   4  -1  10    5.00    1.30
   4  -2 -11    1.20    0.90
   4  -2 -10    5.30    1.20
   4  -2  -9    9.30    1.30
   4  -2  -8   73.79    2.70
   4  -2  -7   16.50    1.30
   4  -2  -6  117.69    3.30
   4  -2  -5   67.29    2.20
   4  -2  -4    1.60    0.30
   4  -2  -3   39.90    1.00
   4  -2  -2  326.77    5.20
   4  -2  -1  354.36    5.60
   4  -2   0   52.59    1.20
   4  -2   1  363.16    5.70
   4  -2   2    9.50    0.50
   4  -2   3  138.69    2.70
   4  -2   4 1494.85   23.80
   4  -2   5   25.30    1.20
   4  -2   6   14.50    1.20
   4  -2   7   14.00    1.20
   4  -2   8    3.00    1.30
   4  -2   9   28.80    1.90
   4  -2  10    1.30    1.10
   4  -3 -11    1.90    0.90
   4  -3 -10    1.20    0.90
   4  -3  -9    0.20    1.00
   4  -3  -8   22.70    1.60
   4  -3  -7  142.39    4.00
   4  -3  -6   23.00    1.40
   4  -3  -5  108.39    3.00
   4  -3  -4  101.19    2.20
   4  -3  -3  181.18    3.40
   4  -3  -2    4.10    0.50
   4  -3  -1  973.80   14.50
   4  -3   0  763.22   11.50
   4  -3   1    4.70    0.40
   4  -3   2   11.30    0.60
   4  -3   3  169.68    3.20
   4  -3   4  118.09    2.50
   4  -3   5   22.00    1.10
   4  -3   6  458.15   10.20
   4  -3   7   17.70    1.50
   4  -3   8    1.00    1.30
   4  -3   9   41.60    2.30
   4  -3  10    0.50    1.00
   4  -4 -11    1.90    1.30
   4  -4 -10   29.10    2.00
   4  -4  -9   16.20    1.70
   4  -4  -8   59.59    2.50
   4  -4  -7    3.40    0.80
   4  -4  -6   27.50    1.50
   4  -4  -5   45.00    1.50
   4  -4  -4    3.00    0.50
   4  -4  -3   43.80    1.20
   4  -4  -2   15.10    0.70
   4  -4  -1   42.70    1.20
   4  -4   0    0.40    0.30
   4  -4   1   37.80    1.00
   4  -4   2  109.39    2.10
   4  -4   3    1.20    0.40
   4  -4   4   26.50    1.00
   4  -4   5   38.30    1.30
   4  -4   6    4.70    0.90
   4  -4   7   16.60    1.60
   4  -4   8   20.50    1.90
   4  -4   9   11.80    1.50
   4  -4  10    1.00    1.00
   4  -5 -10   24.30    1.90
   4  -5  -9   11.50    1.60
   4  -5  -8    5.80    1.20
   4  -5  -7  157.68    4.30
   4  -5  -6  147.89    4.00
   4  -5  -5    0.60    0.50
   4  -5  -4    7.00    0.80
   4  -5  -3    7.20    0.60
   4  -5  -2  331.77    5.80
   4  -5  -1  792.12   12.90
   4  -5   0   58.49    1.30
   4  -5   1   57.49    1.40
   4  -5   2  183.38    3.20
   4  -5   3    4.80    0.50
   4  -5   4    3.40    0.60
   4  -5   5   64.19    1.80
   4  -5   6    3.70    0.80
   4  -5   7    0.20    0.80
   4  -5   8   67.99    3.00
   4  -5   9   27.60    1.90
   4  -5  10    0.00    0.90
   4  -6 -10    0.90    1.20
   4  -6  -9   38.00    2.60
   4  -6  -8  101.29    3.40
   4  -6  -7   36.20    2.00
   4  -6  -6   17.10    1.20
   4  -6  -5  115.79    2.90
   4  -6  -4    0.40    0.50
   4  -6  -3    8.10    0.70
   4  -6  -2    2.00    0.40
   4  -6  -1  351.36    6.10
   4  -6   0  119.69    2.30
   4  -6   1  329.27    5.80
   4  -6   2    6.90    0.60
   4  -6   3    8.00    0.60
   4  -6   4   27.70    1.00
   4  -6   5    1.60    0.50
   4  -6   6   71.89    2.60
   4  -6   7   12.40    1.60
   4  -6   8    0.70    0.80
   4  -6   9    8.90    1.40
   4  -6  10    1.60    1.20
   4  -7 -10    0.60    1.10
   4  -7  -9    6.60    1.50
   4  -7  -8    0.40    0.90
   4  -7  -7   18.60    1.70
   4  -7  -6  244.78    5.90
   4  -7  -5   70.79    2.10
   4  -7  -4    0.40    0.50
   4  -7  -3  367.86    6.50
   4  -7  -2  133.29    2.80
   4  -7  -1  142.59    2.90
   4  -7   0  245.68    4.10
   4  -7   1  260.47    4.70
   4  -7   2  300.37    5.40
   4  -7   3   26.70    0.90
   4  -7   4   44.60    1.30
   4  -7   5   10.90    0.80
   4  -7   6  186.58    4.90
   4  -7   7   28.30    1.80
   4  -7   8   15.60    1.40
   4  -7   9    1.90    1.50
   4  -7  10    0.00    1.40
   4  -8 -10    2.90    1.30
   4  -8  -9   14.00    1.90
   4  -8  -8    0.60    0.90
   4  -8  -7    0.80    1.00
   4  -8  -6   58.99    2.70
   4  -8  -5   48.60    2.00
   4  -8  -4  171.08    4.40
   4  -8  -3    0.70    0.40
   4  -8  -2   39.60    1.30
   4  -8  -1    0.00    0.30
   4  -8   0   36.50    1.10
   4  -8   1  435.66    7.50
   4  -8   2  127.69    2.70
   4  -8   3   64.19    1.60
   4  -8   4    0.50    0.40
   4  -8   5   48.50    1.50
   4  -8   6   48.90    2.50
   4  -8   7    4.00    1.10
   4  -8   8    2.30    1.10
   4  -8   9    2.50    1.70
   4  -9 -10   19.20    4.40
   4  -9  -9    2.30    1.50
   4  -9  -8   11.90    1.70
   4  -9  -7    5.40    1.30
   4  -9  -6   42.00    2.40
   4  -9  -5  249.88    6.10
   4  -9  -4  110.09    3.30
   4  -9  -3  145.39    3.50
   4  -9  -2  243.68    5.10
   4  -9  -1    8.00    0.80
   4  -9   0  155.08    2.90
   4  -9   1    9.80    0.70
   4  -9   2    1.00    0.40
   4  -9   3    3.40    0.70
   4  -9   4   14.20    0.90
   4  -9   5   13.10    1.00
   4  -9   6    4.20    0.90
   4  -9   7   21.10    1.90
   4  -9   8   22.10    2.10
   4  -9   9    3.00    1.70
   4 -10  -9    0.50    1.60
   4 -10  -8   51.09    3.10
   4 -10  -7    8.20    1.40
   4 -10  -6   11.30    1.40
   4 -10  -5   14.40    1.40
   4 -10  -4    9.60    1.20
   4 -10  -3   79.49    2.40
   4 -10  -2  146.09    3.20
   4 -10  -1   40.80    1.40
   4 -10   0   13.20    1.10
   4 -10   1   56.99    2.10
   4 -10   2   33.20    1.40
   4 -10   3   17.30    1.10
   4 -10   4    9.00    0.80
   4 -10   5   63.09    2.00
   4 -10   6   15.30    1.20
   4 -10   7   52.79    2.80
   4 -10   8    1.70    1.00
   4 -10   9    8.30    2.10
   4 -11  -9   20.00    2.30
   4 -11  -8    3.30    1.80
   4 -11  -7    0.70    0.90
   4 -11  -6   31.10    1.80
   4 -11  -5    0.30    0.70
   4 -11  -4   15.30    1.30
   4 -11  -3  490.25    9.60
   4 -11  -2  438.06    8.60
   4 -11  -1    2.70    0.70
   4 -11   0  263.17    6.30
   4 -11   1   50.69    2.10
   4 -11   2  173.78    4.70
   4 -11   3   13.30    1.40
   4 -11   4   10.50    1.30
   4 -11   5  120.29    3.10
   4 -11   6    8.80    1.30
   4 -11   7   33.50    2.30
   4 -11   8   10.80    1.80
   4 -11   9    6.20    2.10
   4 -12  -9    0.00    3.40
   4 -12  -8    6.10    2.60
   4 -12  -7    9.60    1.70
   4 -12  -6   37.90    2.20
   4 -12  -5   45.30    2.60
   4 -12  -4    3.20    1.20
   4 -12  -3    1.50    0.70
   4 -12  -2  146.39    3.70
   4 -12  -1   45.10    1.80
   4 -12   0   60.09    2.30
   4 -12   1   37.40    2.00
   4 -12   2  182.08    4.90
   4 -12   3    0.80    0.90
   4 -12   4    0.80    0.80
   4 -12   5    6.80    1.10
   4 -12   6   74.49    6.20
   4 -12   7   26.80    4.00
   4 -12   8   31.00    4.70
   4 -13  -8    0.00    1.80
   4 -13  -7    0.20    1.60
   4 -13  -6    0.70    1.00
   4 -13  -5    0.40    0.90
   4 -13  -4   79.49    3.00
   4 -13  -3   42.20    1.80
   4 -13  -2  174.18    4.30
   4 -13  -1    7.00    1.00
   4 -13   0  393.76    9.10
   4 -13   1    0.00    0.90
   4 -13   2   11.00    1.40
   4 -13   3    2.80    1.20
   4 -13   4   57.09    2.50
   4 -13   5   76.79    3.00
   4 -13   6   43.40    4.90
   4 -13   7    2.70    2.20
   4 -13   8   15.30    4.00
   4 -14  -7    4.00    2.10
   4 -14  -6    1.60    1.30
   4 -14  -5    3.80    1.10
   4 -14  -4   13.70    1.50
   4 -14  -3    8.20    1.30
   4 -14  -2   36.40    1.80
   4 -14  -1   10.30    1.30
   4 -14   0   13.50    1.50
   4 -14   1    0.10    0.70
   4 -14   2   82.79    3.20
   4 -14   3  135.59    4.20
   4 -14   4   10.50    1.40
   4 -14   5    0.90    0.80
   4 -14   6    6.80    2.90
   4 -14   7    0.00    2.20
   4 -15  -7    0.30    1.80
   4 -15  -6    1.10    1.20
   4 -15  -5   12.50    1.70
   4 -15  -4    9.00    1.40
   4 -15  -3   26.20    1.90
   4 -15  -2   81.99    2.80
   4 -15  -1    3.00    1.00
   4 -15   0   31.30    1.90
   4 -15   1    4.00    1.00
   4 -15   2   11.30    1.40
   4 -15   3    5.00    1.10
   4 -15   4    8.30    1.30
   4 -15   5    0.40    1.10
   4 -15   6   12.90    4.00
   4 -15   7    2.00    2.90
   4 -16  -6   11.80    1.90
   4 -16  -5   63.29    3.10
   4 -16  -4    0.90    1.00
   4 -16  -3    0.20    0.80
   4 -16  -2    3.70    1.10
   4 -16  -1   15.60    1.60
   4 -16   0    3.00    1.00
   4 -16   1   16.90    1.50
   4 -16   2    0.20    0.70
   4 -16   3   83.99    3.30
   4 -16   4    4.40    1.10
   4 -16   5   51.79    4.10
   4 -16   6   13.10    5.90
   4 -17  -6   55.59    6.10
   4 -17  -5    0.30    1.30
   4 -17  -4    7.10    1.50
   4 -17  -3    3.00    1.20
   4 -17  -2   15.00    1.60
   4 -17  -1   23.80    1.80
   4 -17   0    1.50    0.80
   4 -17   1    0.20    0.80
   4 -17   2   59.69    2.80
   4 -17   3    2.50    1.10
   4 -17   4    1.10    1.30
   4 -18  -4   14.70    2.10
   4 -18  -3   25.20    2.60
   4 -18  -2    0.60    0.90
   4 -18  -1    0.90    0.90
   4 -18   0   13.80    1.60
   4 -18   1    1.20    1.00
   4 -18   2    4.30    1.30
   4 -18   3    0.80    1.00
   4 -18   4    0.10    1.40
   4 -19  -2    1.80    2.80
   4 -19  -1   37.80    2.40
   4 -19   0   16.60    1.90
   4 -19   1    4.30    1.30
   4 -19   2   16.30    2.40
   5   0 -11    0.90    2.10
   5   0 -10   23.80    2.70
   5   0  -9    1.00    1.20
   5   0  -8  158.48    6.40
   5   0  -7    0.00    1.00
   5   0  -6    1.10    0.90
   5   0  -5    0.20    0.80
   5   0  -4  273.27    7.00
   5   0  -3    0.00    0.40
   5   0  -2  272.67    6.80
   5   0  -1    0.10    0.40
   5   0   0    4.70    0.60
   5   0   1    0.20    0.70
   5   0   2   76.19    3.40
   5   0   3    0.00    0.70
   5   0   4   33.10    2.20
   5   0   5    0.10    0.80
   5   0   6   50.69    3.00
   5   0   7    0.30    0.90
   5   0   8   64.69    5.50
   5   0   9    0.50    2.20
   5   0  10    0.50    1.60
   5  -1 -11    0.00    1.40
   5  -1 -10    1.40    1.10
   5  -1  -9   21.50    1.60
   5  -1  -8    0.30    0.70
   5  -1  -7  120.59    3.60
   5  -1  -6   23.30    1.40
   5  -1  -5   18.00    1.20
   5  -1  -4    5.00    0.50
   5  -1  -3    6.00    0.50
   5  -1  -2  102.49    2.20
   5  -1  -1   25.70    0.90
   5  -1   0    0.50    0.30
   5  -1   1   22.10    1.20
   5  -1   2    4.90    0.80
   5  -1   3   62.39    2.10
   5  -1   4    8.70    1.00
   5  -1   5   60.09    2.30
   5  -1   6  200.78    5.20
   5  -1   7   59.09    2.40
   5  -1   8   17.10    2.20
   5  -1   9    1.30    1.40
   5  -1  10    0.10    1.10
   5  -2 -11    0.00    1.60
   5  -2 -10   24.60    2.00
   5  -2  -9   12.10    1.40
   5  -2  -8   36.00    2.00
   5  -2  -7   88.09    3.00
   5  -2  -6   81.89    2.70
   5  -2  -5   70.09    2.30
   5  -2  -4  127.59    2.70
   5  -2  -3    1.10    0.30
   5  -2  -2   98.09    2.00
   5  -2  -1  176.48    3.10
   5  -2   0  126.09    2.30
   5  -2   1  419.26    7.00
   5  -2   2   11.00    0.90
   5  -2   3   24.60    1.30
   5  -2   4    0.50    0.60
   5  -2   5   98.09    3.10
   5  -2   6   78.59    2.80
   5  -2   7   45.10    2.10
   5  -2   8    4.00    1.30
   5  -2   9   16.20    2.50
   5  -2  10    0.70    1.10
   5  -3 -11   12.00    3.30
   5  -3 -10   48.40    2.60
   5  -3  -9   17.40    1.50
   5  -3  -8   11.70    1.30
   5  -3  -7   11.10    1.20
   5  -3  -6   74.49    2.50
   5  -3  -5  141.99    3.80
   5  -3  -4   22.80    1.00
   5  -3  -3   99.09    2.00
   5  -3  -2   20.10    0.80
   5  -3  -1    2.40    0.40
   5  -3   0  145.89    2.60
   5  -3   1  127.79    2.40
   5  -3   2  243.28    4.90
   5  -3   3    0.20    0.40
   5  -3   4   11.30    1.00
   5  -3   5    9.10    1.10
   5  -3   6  300.77    7.20
   5  -3   7   65.79    2.60
   5  -3   8  170.18    5.80
   5  -3   9    5.70    1.50
   5  -3  10   10.00    1.80
   5  -4 -11    4.50    2.60
   5  -4 -10    3.20    1.20
   5  -4  -9   51.49    2.40
   5  -4  -8  140.09    4.20
   5  -4  -7  104.79    3.30
   5  -4  -6    1.20    0.70
   5  -4  -5   35.40    1.60
   5  -4  -4  228.98    4.80
   5  -4  -3   11.10    0.70
   5  -4  -2   45.20    1.30
   5  -4  -1  132.29    2.50
   5  -4   0  451.15    6.60
   5  -4   1   82.49    1.70
   5  -4   2    0.20    0.30
   5  -4   3    0.70    0.50
   5  -4   4   33.20    1.60
   5  -4   5    8.10    1.10
   5  -4   6  107.49    3.40
   5  -4   7    5.70    1.10
   5  -4   8   53.19    2.90
   5  -4   9   16.70    2.10
   5  -4  10    2.90    1.20
   5  -5 -10    2.30    1.30
   5  -5  -9    0.60    0.90
   5  -5  -8    2.30    1.10
   5  -5  -7   22.50    1.50
   5  -5  -6   66.99    2.40
   5  -5  -5   13.20    1.10
   5  -5  -4  183.08    4.00
   5  -5  -3    1.30    0.40
   5  -5  -2    3.10    0.50
   5  -5  -1   16.20    0.80
   5  -5   0   89.39    1.70
   5  -5   1   10.00    0.60
   5  -5   2  413.36    6.60
   5  -5   3   35.70    1.50
   5  -5   4   13.30    1.30
   5  -5   5   16.10    1.30
   5  -5   6    0.10    0.60
   5  -5   7   52.59    2.40
   5  -5   8    9.60    1.60
   5  -5   9    2.70    1.30
   5  -5  10    8.20    1.90
   5  -6 -10   13.70    2.20
   5  -6  -9   12.90    1.80
   5  -6  -8   87.09    3.20
   5  -6  -7   82.59    3.00
   5  -6  -6    3.20    0.80
   5  -6  -5   56.49    1.90
   5  -6  -4    8.30    0.90
   5  -6  -3  107.49    2.40
   5  -6  -2    2.70    0.50
   5  -6  -1  156.98    3.10
   5  -6   0   11.10    0.60
   5  -6   1  679.33   10.50
   5  -6   2  250.47    4.30
   5  -6   3    0.60    0.60
   5  -6   4    1.20    0.80
   5  -6   5   30.50    1.70
   5  -6   6    5.50    1.00
   5  -6   7    6.80    1.30
   5  -6   8    2.80    1.10
   5  -6   9    0.50    1.00
   5  -6  10   14.80    3.80
   5  -7 -10   41.60    3.10
   5  -7  -9    1.80    1.20
   5  -7  -8   20.30    1.90
   5  -7  -7    2.30    1.10
   5  -7  -6    0.00    0.70
   5  -7  -5   97.39    2.70
   5  -7  -4  100.79    2.70
   5  -7  -3    5.90    0.70
   5  -7  -2   13.80    0.80
   5  -7  -1    0.70    0.40
   5  -7   0   11.80    0.70
   5  -7   1  172.28    3.40
   5  -7   2   29.60    1.00
   5  -7   3    2.00    0.50
   5  -7   4  397.96    9.20
   5  -7   5  129.19    3.90
   5  -7   6   67.49    2.60
   5  -7   7    2.20    1.00
   5  -7   8   83.29    3.30
   5  -7   9    0.00    1.30
   5  -8 -10   14.50    4.60
   5  -8  -9    1.50    1.40
   5  -8  -8   15.80    2.00
   5  -8  -7   46.50    2.60
   5  -8  -6   31.90    2.20
   5  -8  -5    0.00    0.60
   5  -8  -4   53.69    2.10
   5  -8  -3   44.30    1.50
   5  -8  -2    6.80    0.70
   5  -8  -1   63.89    1.60
   5  -8   0  348.07    5.70
   5  -8   1   29.00    1.10
   5  -8   2   39.40    1.30
   5  -8   3   76.19    2.10
   5  -8   4   82.59    2.60
   5  -8   5   26.40    1.60
   5  -8   6   52.79    2.40
   5  -8   7   17.20    2.30
   5  -8   8    4.30    1.30
   5  -8   9    1.60    1.80
   5  -9  -9   12.80    2.60
   5  -9  -8   13.50    2.10
   5  -9  -7    1.00    1.30
   5  -9  -6   26.90    2.10
   5  -9  -5  161.38    4.50
   5  -9  -4   17.50    1.40
   5  -9  -3   39.20    1.60
   5  -9  -2   75.59    2.20
   5  -9  -1  176.88    3.60
   5  -9   0    0.10    0.40
   5  -9   1  164.88    3.40
   5  -9   2    4.50    0.70
   5  -9   3   51.39    1.70
   5  -9   4   40.00    2.00
   5  -9   5    1.90    1.00
   5  -9   6    1.00    0.80
   5  -9   7   19.80    2.30
   5  -9   8   11.80    1.90
   5  -9   9    0.00    1.50
   5 -10  -9    0.70    1.80
   5 -10  -8   31.50    2.60
   5 -10  -7   25.00    2.10
   5 -10  -6    2.10    1.20
   5 -10  -5    0.90    0.80
   5 -10  -4    0.30    0.70
   5 -10  -3  138.59    3.50
   5 -10  -2    4.50    0.70
   5 -10  -1   96.89    2.40
   5 -10   0  143.99    3.50
   5 -10   1   18.50    1.30
   5 -10   2  278.17    6.00
   5 -10   3  106.49    3.00
   5 -10   4  135.09    4.10
   5 -10   5   36.70    2.00
   5 -10   6    2.80    0.80
   5 -10   7   61.09    3.10
   5 -10   8    3.20    1.30
   5 -10   9   50.89    4.00
   5 -11  -9    4.20    4.40
   5 -11  -8    0.50    1.80
   5 -11  -7   20.80    2.10
   5 -11  -6    1.30    1.00
   5 -11  -5    2.60    0.90
   5 -11  -4   60.79    2.50
   5 -11  -3   31.40    1.70
   5 -11  -2   14.40    1.10
   5 -11  -1  130.89    3.40
   5 -11   0   19.60    1.40
   5 -11   1   29.10    1.60
   5 -11   2   19.10    1.50
   5 -11   3    5.70    1.30
   5 -11   4   16.00    1.80
   5 -11   5   10.20    1.40
   5 -11   6    0.50    0.60
   5 -11   7   31.20    2.30
   5 -11   8   27.30    2.50
   5 -12  -8   16.50    2.80
   5 -12  -7    0.90    1.20
   5 -12  -6    1.50    1.20
   5 -12  -5   24.30    2.00
   5 -12  -4    4.90    1.30
   5 -12  -3   16.30    1.50
   5 -12  -2    2.30    0.70
   5 -12  -1   19.20    1.30
   5 -12   0  645.24   13.80
   5 -12   1   33.70    1.80
   5 -12   2    1.40    1.00
   5 -12   3    6.60    1.90
   5 -12   4   45.20    2.80
   5 -12   5    0.70    0.70
   5 -12   6   20.70    2.30
   5 -12   7    0.00    1.70
   5 -12   8  103.89    8.60
   5 -13  -7    0.00    1.60
   5 -13  -6    8.30    2.10
   5 -13  -5    4.40    1.40
   5 -13  -4    9.00    1.30
   5 -13  -3    0.20    0.70
   5 -13  -2    6.90    1.00
   5 -13  -1    4.70    0.90
   5 -13   0   32.60    1.80
   5 -13   1    7.50    1.10
   5 -13   2  153.38    4.50
   5 -13   3   29.30    2.10
   5 -13   4    4.30    1.20
   5 -13   5   33.80    2.90
   5 -13   6   10.70    3.20
   5 -13   7    7.30    3.30
   5 -14  -7   20.00    3.30
   5 -14  -6   37.20    3.40
   5 -14  -5    8.20    1.40
   5 -14  -4    0.70    0.80
   5 -14  -3   18.10    1.60
   5 -14  -2    2.30    0.80
   5 -14  -1    4.50    1.00
   5 -14   0  137.79    4.20
   5 -14   1    3.30    1.00
   5 -14   2   57.99    2.60
   5 -14   3    1.20    1.00
   5 -14   4   66.49    4.20
   5 -14   5   40.90    2.70
   5 -14   6   15.40    4.20
   5 -14   7   45.50    6.20
   5 -15  -6    0.90    1.30
   5 -15  -5    2.80    1.20
   5 -15  -4   12.70    1.70
   5 -15  -3   17.40    1.80
   5 -15  -2    7.90    1.10
   5 -15  -1    4.70    1.10
   5 -15   0   15.40    1.50
   5 -15   1   11.30    1.50
   5 -15   2    1.60    0.90
   5 -15   3    1.60    1.10
   5 -15   4   57.59    4.10
   5 -15   5   66.69    3.60
   5 -15   6   14.10    4.00
   5 -16  -6   11.10    4.40
   5 -16  -5    1.80    1.30
   5 -16  -4    0.60    1.10
   5 -16  -3   15.60    1.80
   5 -16  -2    0.60    0.80
   5 -16  -1    0.20    0.80
   5 -16   0    1.40    0.90
   5 -16   1    0.30    0.70
   5 -16   2   55.59    2.60
   5 -16   3    1.40    1.30
   5 -16   4    2.50    2.00
   5 -16   5   26.40    2.60
   5 -17  -5    0.30    3.10
   5 -17  -4   26.70    2.40
   5 -17  -3    0.10    1.10
   5 -17  -2    0.80    1.30
   5 -17  -1    5.20    1.10
   5 -17   0    0.10    0.70
   5 -17   1    1.60    1.00
   5 -17   2   12.70    1.90
   5 -17   3   15.70    2.70
   5 -17   4   30.40    5.00
   5 -18  -3   82.19    4.40
   5 -18  -2    0.90    1.30
   5 -18  -1    2.10    1.10
   5 -18   0   15.10    1.80
   5 -18   1    1.50    1.00
   5 -18   2    0.20    1.00
   5 -18   3    0.80    2.60
   5 -19  -1   11.70    1.90
   5 -19   0    0.10    0.90
   5 -19   1   14.00    2.40
   6   0 -10    1.00    1.50
   6   0  -9    0.40    1.30
   6   0  -8   70.29    4.00
   6   0  -7    0.00    0.90
   6   0  -6  155.08    6.00
   6   0  -5    0.40    0.90
   6   0  -4   10.80    1.10
   6   0  -3    0.40    0.50
   6   0  -2   21.60    1.30
   6   0  -1    0.10    0.40
   6   0   0   71.89    3.30
   6   0   1    0.20    0.80
   6   0   2   11.60    1.50
   6   0   3    0.00    0.60
   6   0   4  155.98    6.00
   6   0   5    1.60    1.00
   6   0   6    7.00    1.50
   6   0   7    0.00    1.40
   6   0   8    0.90    1.60
   6   0   9    0.30    2.20
   6  -1 -10   16.20    1.80
   6  -1  -9    0.70    0.90
   6  -1  -8    5.20    1.10
   6  -1  -7   13.00    1.40
   6  -1  -6  192.88    5.00
   6  -1  -5   67.19    2.40
   6  -1  -4   76.89    2.10
   6  -1  -3   29.40    1.10
   6  -1  -2  286.67    5.20
   6  -1  -1    3.20    0.40
   6  -1   0   22.60    1.30
   6  -1   1    4.10    0.80
   6  -1   2   46.00    1.90
   6  -1   3   25.40    1.40
   6  -1   4    0.30    0.60
   6  -1   5    5.20    1.00
   6  -1   6    3.60    0.90
   6  -1   7   13.10    1.40
   6  -1   8   40.30    2.60
   6  -1   9   20.80    3.10
   6  -2 -10    0.50    1.10
   6  -2  -9   19.10    1.80
   6  -2  -8   37.70    2.00
   6  -2  -7   60.59    2.50
   6  -2  -6   21.40    1.50
   6  -2  -5   96.79    3.00
   6  -2  -4   71.69    1.80
   6  -2  -3    0.70    0.40
   6  -2  -2  264.87    4.80
   6  -2  -1   54.39    1.40
   6  -2   0   18.20    0.90
   6  -2   1  133.89    3.60
   6  -2   2    1.00    0.60
   6  -2   3    5.20    0.90
   6  -2   4   17.90    1.30
   6  -2   5    2.80    0.80
   6  -2   6    0.10    0.60
   6  -2   7   91.69    3.30
   6  -2   8  145.79    5.30
   6  -2   9    0.90    1.50
   6  -2  10   20.60    4.40
   6  -3 -10    4.90    1.40
   6  -3  -9   10.40    1.40
   6  -3  -8   90.79    3.20
   6  -3  -7  190.68    5.10
   6  -3  -6  372.86    8.40
   6  -3  -5   56.19    2.20
   6  -3  -4    3.40    0.60
   6  -3  -3    9.60    0.60
   6  -3  -2   38.10    1.10
   6  -3  -1    4.50    0.50
   6  -3   0    9.70    0.60
   6  -3   1   35.10    1.60
   6  -3   2   83.19    2.70
   6  -3   3  139.09    3.90
   6  -3   4   38.30    1.80
   6  -3   5    6.50    1.00
   6  -3   6   16.40    1.40
   6  -3   7   18.10    1.60
   6  -3   8   61.19    3.20
   6  -3   9   62.49    4.20
   6  -3  10    0.80    2.00
   6  -4 -10    0.90    1.20
   6  -4  -9   13.00    1.50
   6  -4  -8    6.40    1.10
   6  -4  -7    0.80    0.80
   6  -4  -6   37.20    1.90
   6  -4  -5    2.40    0.80
   6  -4  -4   69.89    1.90
   6  -4  -3   49.60    1.40
   6  -4  -2  291.67    4.90
   6  -4  -1  159.48    3.00
   6  -4   0    0.30    0.30
   6  -4   1   10.10    0.90
   6  -4   2   66.79    2.30
   6  -4   3   33.60    1.70
   6  -4   4    1.00    0.60
   6  -4   5   73.89    2.70
   6  -4   6    4.60    1.00
   6  -4   7   28.20    1.80
   6  -4   8   64.69    3.30
   6  -4   9   26.00    2.90
   6  -4  10   58.19    5.70
   6  -5 -10    6.00    1.50
   6  -5  -9   20.30    1.80
   6  -5  -8   12.20    1.40
   6  -5  -7   12.90    1.40
   6  -5  -6  187.88    5.00
   6  -5  -5   58.59    2.20
   6  -5  -4  166.28    3.80
   6  -5  -3   45.40    1.30
   6  -5  -2    5.30    0.60
   6  -5  -1   27.60    1.00
   6  -5   0  111.59    2.10
   6  -5   1   21.40    1.20
   6  -5   2   46.30    1.70
   6  -5   3   47.60    2.00
   6  -5   4   90.49    3.00
   6  -5   5    0.90    0.60
   6  -5   6   16.30    1.40
   6  -5   7    1.70    0.90
   6  -5   8  104.49    4.30
   6  -5   9    2.80    1.70
   6  -6 -10    7.10    2.90
   6  -6  -9    3.40    1.50
   6  -6  -8   35.60    2.10
   6  -6  -7   27.40    2.00
   6  -6  -6  142.19    4.10
   6  -6  -5    4.30    0.90
   6  -6  -4  123.39    3.10
   6  -6  -3   37.10    1.30
   6  -6  -2    3.90    0.60
   6  -6  -1   18.60    0.90
   6  -6   0    4.30    0.50
   6  -6   1  101.79    2.80
   6  -6   2   95.79    2.70
   6  -6   3   74.49    2.30
   6  -6   4    1.30    0.70
   6  -6   5  107.49    3.60
   6  -6   6   36.80    2.00
   6  -6   7   16.80    1.50
   6  -6   8   74.59    3.60
   6  -6   9   12.60    2.10
   6  -7  -9   20.20    2.50
   6  -7  -8   15.30    2.30
   6  -7  -7   55.29    3.00
   6  -7  -6    1.00    0.90
   6  -7  -5    1.50    0.80
   6  -7  -4   60.19    2.00
   6  -7  -3  100.09    2.40
   6  -7  -2    0.10    0.40
   6  -7  -1    0.50    0.40
   6  -7   0    1.50    0.40
   6  -7   1  156.28    3.80
   6  -7   2   54.79    2.00
   6  -7   3    0.40    0.50
   6  -7   4   39.00    1.70
   6  -7   5    6.60    1.20
   6  -7   6   59.29    2.60
   6  -7   7    8.20    1.30
   6  -7   8    5.00    1.40
   6  -7   9   14.90    2.60
   6  -8  -9    1.10    1.50
   6  -8  -8    4.90    1.80
   6  -8  -7   22.60    2.20
   6  -8  -6   31.30    2.20
   6  -8  -5    1.80    0.90
   6  -8  -4  136.49    3.90
   6  -8  -3   54.19    1.70
   6  -8  -2   45.40    1.50
   6  -8  -1   72.09    1.80
   6  -8   0   31.40    1.10
   6  -8   1   10.60    1.00
   6  -8   2   59.09    2.10
   6  -8   3    4.50    0.80
   6  -8   4   14.70    1.30
   6  -8   5   12.60    1.50
   6  -8   6  191.58    5.70
   6  -8   7    1.90    1.20
   6  -8   8    4.90    1.70
   6  -8   9    0.00    1.70
   6  -9  -9    2.30    1.70
   6  -9  -8   30.50    2.70
   6  -9  -7    0.40    1.40
   6  -9  -6    7.90    1.40
   6  -9  -5   11.00    1.50
   6  -9  -4   40.00    2.00
   6  -9  -3  254.87    6.20
   6  -9  -2    6.40    0.90
   6  -9  -1    0.60    0.50
   6  -9   0    0.50    0.40
   6  -9   1   25.20    1.30
   6  -9   2  100.59    2.90
   6  -9   3  206.98    4.90
   6  -9   4   44.60    2.20
   6  -9   5   29.90    2.20
   6  -9   6   15.60    1.90
   6  -9   7   72.99    4.40
   6  -9   8   12.50    2.00
   6 -10  -9    0.00    2.50
   6 -10  -8    2.70    1.90
   6 -10  -7    5.20    1.80
   6 -10  -6   98.69    4.10
   6 -10  -5   42.90    2.30
   6 -10  -4  113.69    3.70
   6 -10  -3   31.30    1.80
   6 -10  -2    8.30    0.90
   6 -10  -1  212.98    4.30
   6 -10   0    0.30    0.60
   6 -10   1  111.89    4.00
   6 -10   2    0.10    0.80
   6 -10   3   13.40    1.50
   6 -10   4   15.80    1.50
   6 -10   5    8.60    1.70
   6 -10   6    1.10    1.00
   6 -10   7    2.20    1.40
   6 -10   8    0.60    1.30
   6 -11  -8   30.30    3.10
   6 -11  -7    0.00    1.50
   6 -11  -6    0.80    1.10
   6 -11  -5    3.80    1.20
   6 -11  -4    2.30    1.00
   6 -11  -3    1.70    0.90
   6 -11  -2    5.60    0.90
   6 -11  -1    1.30    0.70
   6 -11   0    1.30    0.80
   6 -11   1    8.70    1.40
   6 -11   2  113.99    5.50
   6 -11   3   12.60    1.90
   6 -11   4    4.80    1.30
   6 -11   5    2.00    1.00
   6 -11   6    0.50    0.70
   6 -11   7    1.10    1.20
   6 -11   8   52.29    3.30
   6 -12  -8   25.00    3.10
   6 -12  -7    0.70    1.60
   6 -12  -6   70.59    3.80
   6 -12  -5    1.70    1.10
   6 -12  -4    0.80    1.10
   6 -12  -3    0.30    0.80
   6 -12  -2   11.30    1.20
   6 -12  -1    9.90    1.10
   6 -12   0   35.00    1.80
   6 -12   1   26.10    1.90
   6 -12   2  111.99    5.50
   6 -12   3   17.90    1.90
   6 -12   4    6.40    1.30
   6 -12   5   17.40    1.80
   6 -12   6    0.40    0.90
   6 -12   7   35.80    5.30
   6 -13  -7    2.20    1.90
   6 -13  -6   50.49    3.80
   6 -13  -5   19.60    2.20
   6 -13  -4    3.80    1.10
   6 -13  -3   14.20    1.50
   6 -13  -2   30.30    1.60
   6 -13  -1   20.30    1.40
   6 -13   0    1.90    0.80
   6 -13   1   11.10    1.70
   6 -13   2  129.79    6.30
   6 -13   3    2.00    1.20
   6 -13   4   16.70    1.80
   6 -13   5    1.80    1.10
   6 -13   6   31.00    2.80
   6 -14  -6    0.70    1.80
   6 -14  -5   12.60    1.80
   6 -14  -4    2.80    1.20
   6 -14  -3    0.20    0.90
   6 -14  -2    1.80    0.80
   6 -14  -1    3.40    0.90
   6 -14   0    9.60    1.30
   6 -14   1    9.30    2.10
   6 -14   2   20.80    2.60
   6 -14   3   21.00    2.70
   6 -14   4    1.80    1.00
   6 -14   5   19.30    2.10
   6 -14   6    0.00    2.60
   6 -15  -6   17.10    2.50
   6 -15  -5    3.70    1.40
   6 -15  -4    0.00    1.10
   6 -15  -3    0.30    0.90
   6 -15  -2   47.90    2.40
   6 -15  -1    1.90    0.90
   6 -15   0    1.00    0.80
   6 -15   1   15.10    2.50
   6 -15   2   20.40    2.70
   6 -15   3    1.80    1.50
   6 -15   4   40.90    2.90
   6 -15   5    0.70    1.10
   6 -16  -5    3.10    1.40
   6 -16  -4    2.50    1.30
   6 -16  -3   17.70    2.00
   6 -16  -2    3.00    1.40
   6 -16  -1    0.70    0.90
   6 -16   0    6.00    1.40
   6 -16   1    0.60    1.20
   6 -16   2    4.90    2.00
   6 -16   3    1.10    1.40
   6 -16   4   40.00    3.00
   6 -16   5   11.80    3.00
   6 -17  -4   17.70    2.20
   6 -17  -3    1.10    1.30
   6 -17  -2    6.60    1.80
   6 -17  -1   22.30    2.00
   6 -17   0   12.30    1.70
   6 -17   1    0.20    1.10
   6 -17   2   12.70    2.30
   6 -17   3   12.00    3.70
   6 -18  -2    5.10    2.00
   6 -18  -1   19.50    2.20
   6 -18   0   13.10    2.30
   6 -18   1   14.80    4.10
   7   0 -10    6.10    2.10
   7   0  -9    0.30    1.40
   7   0  -8   42.50    3.20
   7   0  -7    0.00    1.10
   7   0  -6  176.28    6.80
   7   0  -5    0.30    0.90
   7   0  -4  178.78    6.40
   7   0  -3    0.40    0.60
   7   0  -2    2.00    0.70
   7   0  -1    0.50    0.90
   7   0   0  249.88    8.60
   7   0   1    0.40    0.90
   7   0   2   63.19    3.40
   7   0   3    0.00    0.60
   7   0   4   77.49    3.90
   7   0   5    0.20    0.90
   7   0   6   21.60    2.30
   7   0   7    0.00    0.80
   7   0   8    1.90    1.40
   7   0   9    0.10    2.80
   7  -1 -10    5.50    1.50
   7  -1  -9    1.20    1.10
   7  -1  -8    3.10    1.10
   7  -1  -7    3.50    1.00
   7  -1  -6    1.10    0.80
   7  -1  -5   11.00    1.20
   7  -1  -4   86.09    2.70
   7  -1  -3    0.50    0.40
   7  -1  -2  168.48    3.40
   7  -1  -1  105.09    3.20
   7  -1   0   16.20    1.20
   7  -1   1   53.89    2.10
   7  -1   2    1.50    0.70
   7  -1   3    3.70    0.80
   7  -1   4    0.50    0.60
   7  -1   5   74.29    2.80
   7  -1   6    6.90    1.10
   7  -1   7   15.30    1.40
   7  -1   8    1.60    0.90
   7  -1   9    2.60    2.10
   7  -2 -10    1.00    1.20
   7  -2  -9    5.70    1.30
   7  -2  -8    7.70    1.20
   7  -2  -7   31.50    1.90
   7  -2  -6  342.47    7.90
   7  -2  -5   40.40    1.90
   7  -2  -4  623.34   11.70
   7  -2  -3   59.49    1.70
   7  -2  -2   49.70    1.50
   7  -2  -1    3.00    0.80
   7  -2   0  204.48    5.20
   7  -2   1   84.79    2.80
   7  -2   2   31.90    1.70
   7  -2   3   18.30    1.30
   7  -2   4    0.30    0.60
   7  -2   5    4.90    1.00
   7  -2   6    2.60    0.90
   7  -2   7    1.90    0.80
   7  -2   8   12.80    1.90
   7  -2   9   25.40    3.30
   7  -3 -10    2.60    1.60
   7  -3  -9    0.50    1.00
   7  -3  -8    1.70    1.00
   7  -3  -7   22.40    1.60
   7  -3  -6   15.00    1.40
   7  -3  -5  106.09    3.20
   7  -3  -4  172.38    3.60
   7  -3  -3   10.00    0.70
   7  -3  -2   14.10    0.80
   7  -3  -1   46.20    1.90
   7  -3   0   61.39    2.30
   7  -3   1  105.09    3.20
   7  -3   2  118.89    3.60
   7  -3   3    6.40    1.00
   7  -3   4    1.70    0.80
   7  -3   5   88.09    3.10
   7  -3   6   10.90    1.40
   7  -3   7   13.00    1.40
   7  -3   8    0.10    0.80
   7  -3   9    3.90    1.90
   7  -4 -10   76.89    6.90
   7  -4  -9    1.70    1.10
   7  -4  -8    0.60    0.90
   7  -4  -7   62.19    2.60
   7  -4  -6   33.00    1.90
   7  -4  -5  165.28    4.50
   7  -4  -4  134.39    3.00
   7  -4  -3  108.49    2.30
   7  -4  -2  102.99    2.20
   7  -4  -1   49.80    1.80
   7  -4   0    6.70    0.90
   7  -4   1   95.39    3.00
   7  -4   2    0.00    0.50
   7  -4   3    0.10    0.60
   7  -4   4   23.50    1.50
   7  -4   5   24.70    1.60
   7  -4   6    2.30    0.90
   7  -4   7   31.30    2.00
   7  -4   8    5.50    1.40
   7  -4   9   18.40    3.50
   7  -5  -9   16.30    1.90
   7  -5  -8   65.69    2.80
   7  -5  -7    8.30    1.30
   7  -5  -6    1.30    0.90
   7  -5  -5   43.80    2.00
   7  -5  -4  158.08    3.50
   7  -5  -3   24.90    1.00
   7  -5  -2    2.00    0.50
   7  -5  -1    1.10    0.60
   7  -5   0   23.80    1.30
   7  -5   1    9.90    1.00
   7  -5   2    7.70    1.00
   7  -5   3   28.20    1.60
   7  -5   4    6.20    1.00
   7  -5   5    2.10    0.90
   7  -5   6    1.70    0.80
   7  -5   7    3.70    1.00
   7  -5   8    0.00    1.00
   7  -5   9    0.00    2.60
   7  -6  -9    0.00    1.40
   7  -6  -8    0.30    0.90
   7  -6  -7   14.30    1.50
   7  -6  -6   31.40    2.00
   7  -6  -5    0.60    0.70
   7  -6  -4   21.40    1.20
   7  -6  -3  262.67    5.10
   7  -6  -2   40.10    1.30
   7  -6  -1    4.90    0.80
   7  -6   0   71.89    2.30
   7  -6   1    3.30    0.80
   7  -6   2    5.80    0.90
   7  -6   3    2.00    0.70
   7  -6   4   18.20    1.40
   7  -6   5    3.90    1.00
   7  -6   6   24.20    1.80
   7  -6   7   22.90    1.70
   7  -6   8   26.80    2.40
   7  -6   9    4.20    2.70
   7  -7  -9    1.20    1.60
   7  -7  -8    1.90    1.30
   7  -7  -7    6.00    1.60
   7  -7  -6    1.40    1.10
   7  -7  -5    0.10    0.70
   7  -7  -4    0.70    0.50
   7  -7  -3   35.00    1.40
   7  -7  -2   58.39    1.70
   7  -7  -1   11.60    1.10
   7  -7   0   24.80    1.40
   7  -7   1  135.99    3.60
   7  -7   2   59.79    2.10
   7  -7   3   36.00    1.70
   7  -7   4    0.20    0.80
   7  -7   5   25.70    1.80
   7  -7   6   19.10    1.80
   7  -7   7    1.20    0.90
   7  -7   8   21.40    2.50
   7  -8  -9    0.80    1.50
   7  -8  -8   12.30    2.20
   7  -8  -7    0.00    1.60
   7  -8  -6    1.80    1.50
   7  -8  -5   91.29    3.60
   7  -8  -4    5.20    1.00
   7  -8  -3    5.90    0.90
   7  -8  -2  159.18    3.50
   7  -8  -1  118.29    3.20
   7  -8   0  192.28    4.60
   7  -8   1   43.40    1.80
   7  -8   2   79.99    2.60
   7  -8   3    0.30    0.60
   7  -8   4   48.20    2.30
   7  -8   5   26.70    2.00
   7  -8   6   20.20    2.10
   7  -8   7    9.10    1.50
   7  -8   8    3.00    1.70
   7  -9  -8   14.50    2.40
   7  -9  -7    4.50    1.70
   7  -9  -6   29.40    2.40
   7  -9  -5    4.60    1.50
   7  -9  -4   12.80    1.50
   7  -9  -3   12.40    1.30
   7  -9  -2    9.90    0.90
   7  -9  -1   26.00    1.90
   7  -9   0   10.90    1.10
   7  -9   1   13.90    1.20
   7  -9   2   16.10    1.20
   7  -9   3   24.80    1.50
   7  -9   4   10.10    1.30
   7  -9   5   14.70    1.80
   7  -9   6    7.10    1.50
   7  -9   7    2.00    2.10
   7  -9   8    0.50    1.60
   7 -10  -8    1.10    1.60
   7 -10  -7    0.40    1.70
   7 -10  -6   87.99    4.00
   7 -10  -5    1.70    1.20
   7 -10  -4    2.60    1.10
   7 -10  -3    2.80    0.90
   7 -10  -2   84.79    2.40
   7 -10  -1   94.99    3.80
   7 -10   0   80.49    3.00
   7 -10   1   43.30    2.60
   7 -10   2    0.50    0.80
   7 -10   3    0.30    0.70
   7 -10   4   10.70    1.40
   7 -10   5   21.20    2.10
   7 -10   6   31.10    2.40
   7 -10   7    0.90    1.80
   7 -11  -8    0.10    1.90
   7 -11  -7   16.80    2.30
   7 -11  -6   50.09    3.10
   7 -11  -5    0.50    1.00
   7 -11  -4    0.50    1.10
   7 -11  -3   13.60    1.40
   7 -11  -2    0.50    0.60
   7 -11  -1    1.40    1.10
   7 -11   0   12.00    2.10
   7 -11   1   74.09    3.60
   7 -11   2   66.29    3.40
   7 -11   3   14.20    1.60
   7 -11   4   30.40    2.20
   7 -11   5    1.70    1.00
   7 -11   6    0.70    1.70
   7 -11   7    7.60    3.30
   7 -12  -7   11.30    2.20
   7 -12  -6    1.90    1.70
   7 -12  -5   20.80    2.90
   7 -12  -4  106.29    4.60
   7 -12  -3    6.40    1.20
   7 -12  -2    3.80    0.90
   7 -12  -1    8.30    1.80
   7 -12   0    3.80    1.40
   7 -12   1    2.30    1.10
   7 -12   2   51.89    3.00
   7 -12   3    3.00    1.20
   7 -12   4    4.50    1.30
   7 -12   5    6.30    1.50
   7 -12   6    0.60    1.10
   7 -13  -7    6.20    3.70
   7 -13  -6   23.90    3.10
   7 -13  -5   16.90    2.20
   7 -13  -4    2.00    1.20
   7 -13  -3   16.40    1.60
   7 -13  -2    2.30    1.00
   7 -13  -1    0.00    1.00
   7 -13   0    1.20    1.20
   7 -13   1    2.60    1.40
   7 -13   2   23.50    2.20
   7 -13   3   23.60    2.20
   7 -13   4   12.60    1.80
   7 -13   5    0.20    0.90
   7 -13   6   13.80    2.30
   7 -14  -6    4.70    2.20
   7 -14  -5    4.80    1.40
   7 -14  -4    7.10    1.50
   7 -14  -3    5.20    1.20
   7 -14  -2    0.40    1.00
   7 -14  -1    1.70    1.10
   7 -14   0    1.20    1.10
   7 -14   1   44.40    3.50
   7 -14   2   36.10    2.70
   7 -14   3    1.70    1.00
   7 -14   4    2.20    1.20
   7 -14   5    6.30    2.20
   7 -15  -5    4.00    1.50
   7 -15  -4    2.20    1.20
   7 -15  -3    0.80    1.00
   7 -15  -2    5.00    1.40
   7 -15  -1    0.80    1.30
   7 -15   0   22.60    2.80
   7 -15   1    1.80    1.50
   7 -15   2   25.50    2.50
   7 -15   3   15.10    2.10
   7 -15   4   11.30    2.50
   7 -16  -4    8.30    1.80
   7 -16  -3   42.70    2.70
   7 -16  -2   39.50    3.60
   7 -16  -1   15.90    2.50
   7 -16   0    2.20    1.60
   7 -16   1    0.30    1.30
   7 -16   2    0.40    1.30
   7 -16   3    2.80    1.80
   7 -17  -3   24.00    3.90
   7 -17  -2    1.30    2.00
   7 -17  -1    1.80    1.90
   7 -17   0    2.50    1.90
   7 -17   1   36.70    4.60
   8   0  -9    0.70    1.60
   8   0  -8   26.30    2.70
   8   0  -7    0.10    1.10
   8   0  -6   17.40    2.20
   8   0  -5    0.60    1.10
   8   0  -4  123.89    5.00
   8   0  -3    0.20    0.80
   8   0  -2  237.08    8.50
   8   0  -1    0.00    0.70
   8   0   0   88.39    4.20
   8   0   1    0.20    0.80
   8   0   2  168.68    6.70
   8   0   3    0.00    0.80
   8   0   4   48.90    3.10
   8   0   5    0.90    1.00
   8   0   6   69.39    4.10
   8   0   7    1.10    1.20
   8   0   8    5.90    1.90
   8  -1  -9    5.80    1.50
   8  -1  -8    7.90    1.40
   8  -1  -7    0.90    0.90
   8  -1  -6   14.80    1.50
   8  -1  -5    0.90    0.80
   8  -1  -4   61.49    2.30
   8  -1  -3  182.68    4.90
   8  -1  -2  205.48    5.30
   8  -1  -1    3.10    0.90
   8  -1   0  185.28    5.00
   8  -1   1    0.20    0.60
   8  -1   2   94.79    3.20
   8  -1   3  134.29    4.00
   8  -1   4    0.50    0.60
   8  -1   5    0.40    0.60
   8  -1   6    6.00    1.20
   8  -1   7   35.20    2.10
   8  -1   8   19.20    1.90
   8  -2  -9   18.40    2.00
   8  -2  -8    0.40    1.00
   8  -2  -7    3.00    1.00
   8  -2  -6    3.10    1.00
   8  -2  -5   14.30    1.30
   8  -2  -4  144.59    4.00
   8  -2  -3    1.10    0.70
   8  -2  -2  419.96   11.00
   8  -2  -1   50.79    2.20
   8  -2   0    5.00    0.90
   8  -2   1   29.20    1.60
   8  -2   2    7.00    1.10
   8  -2   3    8.50    1.10
   8  -2   4    3.90    0.90
   8  -2   5    0.00    0.60
   8  -2   6   18.10    1.50
   8  -2   7    0.50    0.70
   8  -2   8    1.90    1.20
   8  -3  -9    3.20    1.20
   8  -3  -8   14.10    1.70
   8  -3  -7    0.80    0.90
   8  -3  -6    0.60    0.80
   8  -3  -5   69.09    2.70
   8  -3  -4   13.10    1.30
   8  -3  -3   10.70    1.10
   8  -3  -2  207.08    5.40
   8  -3  -1    6.00    1.00
   8  -3   0   24.50    1.50
   8  -3   1   15.80    1.30
   8  -3   2   20.40    1.50
   8  -3   3  118.79    3.70
   8  -3   4    1.70    0.70
   8  -3   5    0.20    0.70
   8  -3   6    0.80    0.70
   8  -3   7    0.10    0.80
   8  -3   8    6.40    1.50
   8  -4  -9    8.00    1.70
   8  -4  -8    3.80    1.20
   8  -4  -7   24.70    1.80
   8  -4  -6   12.80    1.50
   8  -4  -5  186.78    5.00
   8  -4  -4  140.49    4.00
   8  -4  -3   62.49    2.50
   8  -4  -2  140.09    4.00
   8  -4  -1   47.60    2.10
   8  -4   0   84.39    2.90
   8  -4   1    2.70    0.90
   8  -4   2    0.50    0.70
   8  -4   3   16.20    1.40
   8  -4   4   63.29    2.60
   8  -4   5   14.20    1.40
   8  -4   6   19.40    1.60
   8  -4   7   36.80    2.20
   8  -4   8    9.50    1.80
   8  -5  -9    1.90    1.50
   8  -5  -8   41.30    2.40
   8  -5  -7    3.80    1.00
   8  -5  -6    6.00    1.30
   8  -5  -5   14.30    1.50
   8  -5  -4   25.40    1.30
   8  -5  -3    5.50    1.00
   8  -5  -2    0.80    0.60
   8  -5  -1    0.80    0.60
   8  -5   0  106.39    3.00
   8  -5   1   56.59    2.40
   8  -5   2    8.10    1.10
   8  -5   3   11.40    1.30
   8  -5   4   10.10    1.30
   8  -5   5   10.50    1.30
   8  -5   6    5.20    1.10
   8  -5   7    4.90    1.40
   8  -5   8    0.30    1.10
   8  -6  -9    7.30    2.40
   8  -6  -8    2.70    1.40
   8  -6  -7    0.20    0.80
   8  -6  -6    0.40    0.90
   8  -6  -5   24.80    1.80
   8  -6  -4    0.50    0.50
   8  -6  -3   50.29    2.20
   8  -6  -2   40.10    1.70
   8  -6  -1  301.87    6.60
   8  -6   0    0.70    0.70
   8  -6   1   52.69    2.10
   8  -6   2   92.19    3.20
   8  -6   3    2.70    0.80
   8  -6   4   58.89    2.50
   8  -6   5   39.60    2.20
   8  -6   6    0.20    0.90
   8  -6   7   24.20    2.10
   8  -6   8    2.50    1.60
   8  -7  -8    2.70    1.50
   8  -7  -7    9.40    1.80
   8  -7  -6    1.70    1.40
   8  -7  -5    5.10    1.20
   8  -7  -4    1.60    0.60
   8  -7  -3  130.39    4.00
   8  -7  -2   29.00    1.50
   8  -7  -1    2.50    0.80
   8  -7   0   22.10    1.40
   8  -7   1    2.00    0.70
   8  -7   2    3.00    0.80
   8  -7   3   79.29    3.00
   8  -7   4    0.20    0.60
   8  -7   5    4.20    1.10
   8  -7   6    0.60    0.90
   8  -7   7    2.20    1.30
   8  -7   8    4.30    2.60
   8  -8  -8   21.80    2.60
   8  -8  -7    1.20    1.70
   8  -8  -6   25.10    2.30
   8  -8  -5    5.40    1.50
   8  -8  -4   14.20    1.30
   8  -8  -3   14.20    1.60
   8  -8  -2    4.40    0.80
   8  -8  -1    0.90    0.70
   8  -8   0   86.59    2.80
   8  -8   1   12.90    1.20
   8  -8   2  135.49    3.70
   8  -8   3    0.40    0.60
   8  -8   4    2.60    0.80
   8  -8   5    2.20    1.00
   8  -8   6    0.90    1.20
   8  -8   7   15.00    2.20
   8  -9  -8    3.20    1.80
   8  -9  -7   12.70    2.00
   8  -9  -6    2.80    2.10
   8  -9  -5    5.90    1.50
   8  -9  -4    7.30    1.10
   8  -9  -3    7.00    1.40
   8  -9  -2    7.10    1.10
   8  -9  -1   26.90    1.70
   8  -9   0    1.70    0.80
   8  -9   1  314.07    7.00
   8  -9   2    6.10    1.00
   8  -9   3    0.70    0.60
   8  -9   4   47.40    2.70
   8  -9   5    4.10    1.20
   8  -9   6    2.80    1.50
   8  -9   7    2.20    1.70
   8 -10  -7    3.10    1.70
   8 -10  -6    7.10    1.80
   8 -10  -5    2.60    1.30
   8 -10  -4  172.38    6.00
   8 -10  -3   15.40    1.90
   8 -10  -2   26.20    1.70
   8 -10  -1    3.90    1.00
   8 -10   0   19.00    1.60
   8 -10   1   17.20    1.70
   8 -10   2    9.20    1.70
   8 -10   3    0.00    0.70
   8 -10   4   41.40    2.30
   8 -10   5   24.80    2.10
   8 -10   6    2.50    1.70
   8 -10   7   20.40    4.20
   8 -11  -7    4.90    1.80
   8 -11  -6   59.39    3.60
   8 -11  -5    1.70    1.40
   8 -11  -4    8.60    1.70
   8 -11  -3    2.10    1.60
   8 -11  -2    4.30    1.50
   8 -11  -1    7.50    1.40
   8 -11   0    0.90    0.80
   8 -11   1    0.90    1.00
   8 -11   2   11.00    1.70
   8 -11   3   34.60    2.50
   8 -11   4   73.99    3.80
   8 -11   5    0.90    1.20
   8 -11   6    2.80    2.10
   8 -12  -6   14.40    2.60
   8 -12  -5   47.30    3.70
   8 -12  -4    2.20    1.40
   8 -12  -3    3.20    4.00
   8 -12  -2   21.20    3.90
   8 -12  -1    3.40    1.10
   8 -12   0    1.30    1.00
   8 -12   1    0.60    0.90
   8 -12   2   10.20    1.70
   8 -12   3    0.70    0.90
   8 -12   4    6.70    1.40
   8 -12   5    0.00    1.10
   8 -12   6    0.00    1.80
   8 -13  -6   17.60    3.00
   8 -13  -5   12.60    2.90
   8 -13  -4    3.70    1.90
   8 -13  -3    0.00    4.60
   8 -13  -2   75.49    7.10
   8 -13  -1    0.60    1.00
   8 -13   0    2.80    1.30
   8 -13   1    8.00    1.60
   8 -13   2   26.80    2.30
   8 -13   3    3.00    1.30
   8 -13   4   53.49    3.40
   8 -13   5    5.40    1.80
   8 -14  -5   29.90    2.70
   8 -14  -4   42.30    4.30
   8 -14  -3    0.00    5.30
   8 -14  -2   28.80    5.60
   8 -14  -1    0.50    1.10
   8 -14   0    2.50    1.40
   8 -14   1    2.10    1.20
   8 -14   2    9.50    1.70
   8 -14   3   43.60    3.70
   8 -14   4    1.30    1.50
   8 -15  -4    0.00    3.10
   8 -15  -3   34.70    5.70
   8 -15  -2    4.80    3.60
   8 -15  -1    1.30    1.40
   8 -15   0   20.60    2.80
   8 -15   1   10.40    1.90
   8 -15   2    1.20    1.10
   8 -16   0    0.00    1.50
   8 -16   1    5.50    2.70
   9   0  -9    3.00    2.80
   9   0  -8   18.30    2.50
   9   0  -7    0.00    1.20
   9   0  -6  150.88    9.90
   9   0  -5    0.00    1.60
   9   0  -4    0.00    1.40
   9   0  -3    0.00    0.80
   9   0  -2   56.19    3.40
   9   0  -1    0.40    1.00
   9   0   0   27.40    2.50
   9   0   1    0.50    1.00
   9   0   2  260.67    9.50
   9   0   3    0.40    0.80
   9   0   4    1.40    1.00
   9   0   5    0.70    1.10
   9   0   6    1.30    1.30
   9   0   7    1.20    1.50
   9   0   8   30.60    4.70
   9  -1  -9    4.20    2.00
   9  -1  -8    9.30    1.60
   9  -1  -7   28.80    2.00
   9  -1  -6    1.70    1.60
   9  -1  -5    4.50    1.80
   9  -1  -4   14.50    2.40
   9  -1  -3    1.30    0.90
   9  -1  -2   36.10    1.90
   9  -1  -1  216.78    5.80
   9  -1   0  272.67    6.90
   9  -1   1   17.80    1.50
   9  -1   2   24.20    1.70
   9  -1   3    0.20    0.70
   9  -1   4   62.69    2.70
   9  -1   5   76.99    3.10
   9  -1   6   12.10    1.50
   9  -1   7    1.50    1.20
   9  -1   8    0.60    1.60
   9  -2  -9    1.20    1.60
   9  -2  -8   19.50    1.90
   9  -2  -7   24.10    1.90
   9  -2  -6    7.20    2.00
   9  -2  -5    0.00    1.10
   9  -2  -4   46.60    3.50
   9  -2  -3   72.29    3.20
   9  -2  -2   16.10    1.40
   9  -2  -1    1.30    0.80
   9  -2   0   43.60    2.10
   9  -2   1   27.60    1.80
   9  -2   2    8.60    1.30
   9  -2   3   40.40    2.10
   9  -2   4    1.40    0.70
   9  -2   5   17.80    1.50
   9  -2   6    0.00    0.70
   9  -2   7    3.90    1.20
   9  -2   8   11.50    2.20
   9  -3  -9    0.50    1.30
   9  -3  -8   14.10    1.80
   9  -3  -7    4.20    1.20
   9  -3  -6    1.90    1.30
   9  -3  -5    2.70    1.70
   9  -3  -4   16.40    2.60
   9  -3  -3   13.30    1.50
   9  -3  -2  130.19    4.00
   9  -3  -1   15.50    1.40
   9  -3   0  175.58    5.00
   9  -3   1   38.20    2.00
   9  -3   2    2.50    0.90
   9  -3   3    2.90    0.90
   9  -3   4    3.50    0.90
   9  -3   5   11.10    1.40
   9  -3   6   38.70    2.30
   9  -3   7    1.80    1.10
   9  -3   8    0.60    1.30
   9  -4  -8    2.50    1.30
   9  -4  -7    7.80    1.40
   9  -4  -6   51.69    4.00
   9  -4  -5    0.70    1.40
   9  -4  -4    2.50    1.50
   9  -4  -3  113.89    4.30
   9  -4  -2   96.89    3.30
   9  -4  -1    0.40    0.60
   9  -4   0    2.50    0.90
   9  -4   1   45.60    2.20
   9  -4   2   39.60    2.10
   9  -4   3   22.40    1.60
   9  -4   4   49.50    2.30
   9  -4   5   79.99    3.20
   9  -4   6   32.10    2.30
   9  -4   7    0.60    1.10
   9  -5  -8    8.70    1.70
   9  -5  -7    2.40    1.10
   9  -5  -6    0.60    1.40
   9  -5  -5    0.90    1.40
   9  -5  -4    4.50    1.80
   9  -5  -3    8.50    1.40
   9  -5  -2   52.69    2.30
   9  -5  -1   24.30    1.60
   9  -5   0   59.09    2.50
   9  -5   1    6.10    1.10
   9  -5   2  148.99    4.50
   9  -5   3    2.50    0.80
   9  -5   4    2.90    0.90
   9  -5   5    5.80    1.10
   9  -5   6   18.30    1.90
   9  -5   7    1.20    1.20
   9  -6  -8    1.30    1.50
   9  -6  -7    2.00    1.10
   9  -6  -6    0.10    1.60
   9  -6  -5   11.50    2.30
   9  -6  -4    1.60    1.40
   9  -6  -3   76.89    3.00
   9  -6  -2    1.10    0.60
   9  -6  -1    6.20    1.00
   9  -6   0   61.39    2.60
   9  -6   1   82.09    3.10
   9  -6   2    3.00    0.90
   9  -6   3   40.90    2.10
   9  -6   4   14.50    1.40
   9  -6   5   27.50    1.90
   9  -6   6   11.60    1.70
   9  -6   7    2.40    1.50
   9  -7  -8   14.60    2.60
   9  -7  -7    2.10    1.40
   9  -7  -6   21.40    5.70
   9  -7  -5    0.20    1.70
   9  -7  -4    1.30    1.30
   9  -7  -3    2.60    0.90
   9  -7  -2    4.70    0.90
   9  -7  -1   55.79    2.20
   9  -7   0    1.00    0.70
   9  -7   1  114.99    3.80
   9  -7   2   48.60    2.30
   9  -7   3    0.10    0.60
   9  -7   4    1.20    0.70
   9  -7   5    4.10    1.10
   9  -7   6   50.89    2.80
   9  -7   7    1.70    1.70
   9  -8  -7    1.60    1.50
   9  -8  -6    4.40    3.30
   9  -8  -5    2.10    2.20
   9  -8  -4    2.20    1.00
   9  -8  -3   29.00    2.20
   9  -8  -2    3.80    1.00
   9  -8  -1   21.30    1.40
   9  -8   0    1.00    0.70
   9  -8   1   10.50    1.20
   9  -8   2   18.10    1.50
   9  -8   3   30.30    1.90
   9  -8   4    6.90    1.20
   9  -8   5   19.20    1.70
   9  -8   6   32.00    2.60
   9  -9  -7    1.20    1.60
   9  -9  -6   17.00    4.70
   9  -9  -5    0.00    1.80
   9  -9  -4    9.80    1.60
   9  -9  -3    0.60    0.80
   9  -9  -2   14.40    1.70
   9  -9  -1   19.40    1.60
   9  -9   0    0.90    0.80
   9  -9   1   71.29    2.60
   9  -9   2    1.30    0.70
   9  -9   3   75.29    3.00
   9  -9   4    0.50    0.90
   9  -9   5    3.60    1.20
   9  -9   6    0.50    1.20
   9 -10  -7    0.70    1.90
   9 -10  -6    2.30    3.30
   9 -10  -5   10.10    3.40
   9 -10  -4   17.50    1.80
   9 -10  -3    3.50    1.10
   9 -10  -2   23.10    2.00
   9 -10  -1    4.90    1.00
   9 -10   0    3.70    1.00
   9 -10   1    1.00    1.00
   9 -10   2   22.80    2.10
   9 -10   3   12.10    2.20
   9 -10   4   36.30    3.20
   9 -10   5    0.10    1.10
   9 -10   6   30.70    4.20
   9 -11  -6    0.00    2.70
   9 -11  -5    3.30    3.10
   9 -11  -4   27.10    2.70
   9 -11  -3   24.10    2.30
   9 -11  -2    2.40    1.20
   9 -11  -1   46.20    2.80
   9 -11   0   39.00    2.70
   9 -11   1    2.60    1.00
   9 -11   2    1.30    1.00
   9 -11   3    1.20    1.00
   9 -11   4    1.80    1.40
   9 -11   5    0.00    1.30
   9 -12  -4    6.70    3.80
   9 -12  -3    0.00    1.80
   9 -12  -2   18.70    2.50
   9 -12  -1    1.40    0.90
   9 -12   0    2.90    1.10
   9 -12   1   21.80    2.10
   9 -12   2   11.70    1.90
   9 -12   3    9.20    1.80
   9 -12   4   11.60    3.30
   9 -13  -4    3.50    2.40
   9 -13  -3    0.20    2.00
   9 -13  -2    2.00    1.40
   9 -13  -1    0.50    0.90
   9 -13   0   19.70    2.10
   9 -13   1    1.40    1.10
   9 -13   2    3.90    1.50
   9 -13   3    0.00    1.40
   9 -14  -3   39.00    4.20
   9 -14  -2   15.30    3.30
   9 -14  -1    1.00    1.50
   9 -14   0    3.50    1.20
   9 -14   1   11.40    2.90
   9 -15   0    2.50    1.90
  10   0  -7    2.80    2.90
  10   0  -6   42.70    5.30
  10   0  -5    0.70    2.00
  10   0  -4    0.00    1.30
  10   0  -3    1.60    1.90
  10   0  -2    0.00    1.00
  10   0  -1    0.00    1.70
  10   0   0   68.89    4.00
  10   0   1    0.50    1.10
  10   0   2   12.90    2.20
  10   0   3    0.00    1.00
  10   0   4   39.80    3.10
  10   0   5    1.30    1.30
  10   0   6   52.59    4.10
  10   0   7    0.00    3.20
  10  -1  -7    1.80    1.80
  10  -1  -6   27.20    3.40
  10  -1  -5   32.60    3.30
  10  -1  -4    7.20    2.00
  10  -1  -3    3.90    1.60
  10  -1  -2    5.90    1.10
  10  -1  -1   17.30    1.60
  10  -1   0    2.50    0.90
  10  -1   1   16.20    1.50
  10  -1   2    0.10    0.70
  10  -1   3    0.80    0.80
  10  -1   4    0.60    0.80
  10  -1   5   15.10    1.60
  10  -1   6    1.00    1.20
  10  -2  -8    2.40    3.80
  10  -2  -7    3.90    1.90
  10  -2  -6   45.90    3.90
  10  -2  -5   22.00    2.80
  10  -2  -4    0.00    1.50
  10  -2  -3    0.00    1.10
  10  -2  -2   17.80    1.50
  10  -2  -1    8.60    1.30
  10  -2   0   72.59    2.90
  10  -2   1    2.70    0.90
  10  -2   2  146.99    4.60
  10  -2   3    0.10    0.70
  10  -2   4    4.30    1.00
  10  -2   5    3.30    1.10
  10  -2   6    1.10    1.10
  10  -3  -8   14.20    4.20
  10  -3  -7    0.40    1.50
  10  -3  -6    1.90    1.80
  10  -3  -5    0.00    1.70
  10  -3  -4   10.30    2.20
  10  -3  -3    0.70    0.80
  10  -3  -2  113.99    3.80
  10  -3  -1    6.60    1.10
  10  -3   0  123.39    4.10
  10  -3   1   48.90    2.40
  10  -3   2   28.90    1.90
  10  -3   3   43.50    2.30
  10  -3   4   59.59    2.80
  10  -3   5    4.30    1.10
  10  -3   6    0.80    1.10
  10  -4  -7    2.60    2.00
  10  -4  -6    2.40    1.80
  10  -4  -5   59.49    4.30
  10  -4  -4    2.60    1.50
  10  -4  -3   39.10    2.50
  10  -4  -2    0.60    0.70
  10  -4  -1   21.90    1.70
  10  -4   0    0.50    0.70
  10  -4   1    0.50    0.80
  10  -4   2   14.20    1.50
  10  -4   3   37.20    2.10
  10  -4   4    5.90    1.20
  10  -4   5    9.40    1.50
  10  -4   6   51.59    2.80
  10  -5  -7   15.00    3.10
  10  -5  -6    0.00    1.40
  10  -5  -5    0.50    1.60
  10  -5  -4    0.80    1.40
  10  -5  -3   55.19    2.90
  10  -5  -2    0.30    0.60
  10  -5  -1    6.40    1.10
  10  -5   0    5.10    1.00
  10  -5   1   39.20    2.20
  10  -5   2   20.90    1.70
  10  -5   3    2.00    0.80
  10  -5   4   45.10    2.40
  10  -5   5   50.99    2.70
  10  -5   6    4.10    1.40
  10  -6  -6    9.40    2.30
  10  -6  -5    1.80    1.70
  10  -6  -4    2.10    1.40
  10  -6  -3    1.20    0.90
  10  -6  -2    0.80    0.90
  10  -6  -1    7.70    1.20
  10  -6   0   14.50    1.50
  10  -6   1    7.40    1.20
  10  -6   2   52.59    2.50
  10  -6   3   14.00    1.40
  10  -6   4    0.20    0.70
  10  -6   5    1.50    1.00
  10  -6   6    6.20    1.80
  10  -7  -6    8.60    3.90
  10  -7  -5    1.00    2.60
  10  -7  -4    4.50    1.60
  10  -7  -3    0.20    0.60
  10  -7  -2   13.50    1.60
  10  -7  -1    1.00    0.70
  10  -7   0   11.60    1.40
  10  -7   1    0.60    0.60
  10  -7   2   55.19    2.60
  10  -7   3   60.09    2.70
  10  -7   4    1.10    0.80
  10  -7   5    6.90    1.40
  10  -7   6    0.00    2.00
  10  -8  -6   13.00    4.50
  10  -8  -5    1.50    2.90
  10  -8  -4   31.60    4.80
  10  -8  -3    0.20    0.70
  10  -8  -2   19.80    1.90
  10  -8  -1    7.60    1.10
  10  -8   0   14.90    1.40
  10  -8   1   17.80    1.50
  10  -8   2    1.50    0.80
  10  -8   3    4.50    1.00
  10  -8   4    1.30    0.90
  10  -8   5   24.70    2.30
  10  -9  -6    5.40    3.90
  10  -9  -5    0.00    3.00
  10  -9  -4    1.90    2.50
  10  -9  -3    0.90    0.80
  10  -9  -2   43.20    2.80
  10  -9  -1   22.70    1.70
  10  -9   0    8.30    1.30
  10  -9   1    1.50    1.00
  10  -9   2    4.90    1.00
  10  -9   3   26.20    1.90
  10  -9   4    1.10    1.00
  10  -9   5    1.70    1.80
  10 -10  -5    1.80    3.10
  10 -10  -4    5.70    3.20
  10 -10  -3    2.90    1.20
  10 -10  -2   12.30    1.70
  10 -10  -1    0.40    0.70
  10 -10   0    0.40    0.80
  10 -10   1   11.60    1.70
  10 -10   2    4.70    1.60
  10 -10   3    0.60    1.20
  10 -11  -5    0.20    2.40
  10 -11  -4   67.39    7.10
  10 -11  -3    5.20    1.50
  10 -11  -2    0.00    0.90
  10 -11  -1   13.80    2.00
  10 -11   0    8.10    1.50
  10 -11   1   45.90    3.10
  10 -11   2   38.10    3.00
  10 -12  -3    4.90    2.60
  10 -12  -2    0.30    1.10
  10 -12  -1    4.70    1.80
  10 -12   0    0.10    0.80
  10 -12   1    1.70    1.00
  10 -12   2    7.10    2.90
  10 -13   0   18.80    3.20
  10 -13   1    8.60    3.20
  11   0  -6   45.40    5.70
  11   0  -5    1.00    2.10
  11   0  -4   13.00    3.70
  11   0  -3    3.40    4.60
  11   0  -2   87.09    4.80
  11   0  -1    0.00    1.10
  11   0   0   25.30    2.60
  11   0   1    0.00    1.00
  11   0   2   25.40    2.70
  11   0   3    0.00    1.00
  11   0   4   17.80    2.70
  11   0   5    2.40    1.70
  11  -1  -6   19.10    2.90
  11  -1  -5    5.10    1.80
  11  -1  -4   92.59    5.70
  11  -1  -3    0.00    1.70
  11  -1  -2    1.60    1.00
  11  -1  -1    2.20    0.90
  11  -1   0    0.70    0.80
  11  -1   1   41.60    2.40
  11  -1   2   26.80    2.00
  11  -1   3    4.10    1.10
  11  -1   4    2.50    1.10
  11  -1   5    1.10    0.90
  11  -2  -6    5.40    1.90
  11  -2  -5    3.40    1.70
  11  -2  -4    9.30    2.50
  11  -2  -3    0.30    1.50
  11  -2  -2   31.90    2.40
  11  -2  -1    1.40    0.90
  11  -2   0   61.69    2.80
  11  -2   1    0.50    0.80
  11  -2   2   12.30    1.60
  11  -2   3   16.20    1.80
  11  -2   4    0.20    0.80
  11  -2   5    2.90    1.20
  11  -3  -6    0.60    1.50
  11  -3  -5   21.30    3.10
  11  -3  -4    0.80    1.60
  11  -3  -3    7.10    2.10
  11  -3  -2    0.00    0.80
  11  -3  -1    3.50    1.00
  11  -3   0  106.39    3.80
  11  -3   1    9.20    1.40
  11  -3   2    2.00    1.00
  11  -3   3   49.20    2.60
  11  -3   4   43.70    2.50
  11  -3   5   16.50    2.60
  11  -4  -6    3.90    2.60
  11  -4  -5    1.20    1.80
  11  -4  -4    0.70    1.70
  11  -4  -3   80.49    5.20
  11  -4  -2   26.00    2.10
  11  -4  -1    1.10    0.70
  11  -4   0   48.10    2.50
  11  -4   1    0.70    0.80
  11  -4   2   33.90    2.20
  11  -4   3    1.00    0.90
  11  -4   4    3.10    1.10
  11  -4   5    1.60    2.90
  11  -5  -6   13.50    3.70
  11  -5  -5   57.09    4.60
  11  -5  -4   34.70    3.60
  11  -5  -3    1.30    1.50
  11  -5  -2    6.30    1.40
  11  -5  -1   66.69    2.90
  11  -5   0    8.90    1.40
  11  -5   1    6.00    1.20
  11  -5   2    0.70    0.80
  11  -5   3   14.30    1.60
  11  -5   4    6.00    1.30
  11  -6  -5    1.10    1.80
  11  -6  -4    4.60    1.90
  11  -6  -3    0.00    0.90
  11  -6  -2    2.20    1.10
  11  -6  -1    9.80    1.30
  11  -6   0    0.10    0.70
  11  -6   1    1.30    0.90
  11  -6   2   10.60    1.50
  11  -6   3    4.30    1.10
  11  -6   4    1.70    0.90
  11  -7  -5    8.40    4.20
  11  -7  -4    0.00    2.70
  11  -7  -3    0.10    0.70
  11  -7  -2    0.80    0.90
  11  -7  -1    7.00    1.10
  11  -7   0    3.80    1.00
  11  -7   1    1.00    0.80
  11  -7   2    8.10    1.30
  11  -7   3    2.70    1.10
  11  -7   4   25.60    2.90
  11  -8  -4    2.70    3.10
  11  -8  -3    0.70    1.00
  11  -8  -2    1.20    1.10
  11  -8  -1    1.60    0.80
  11  -8   0    1.20    0.90
  11  -8   1   15.80    1.60
  11  -8   2   14.60    1.60
  11  -8   3    0.00    0.80
  11  -8   4    3.40    1.50
  11  -9  -4   13.20    4.30
  11  -9  -3    0.00    1.00
  11  -9  -2   12.60    2.40
  11  -9  -1    0.00    1.10
  11  -9   0   25.50    2.20
  11  -9   1   31.10    2.40
  11  -9   2   23.10    2.20
  11  -9   3    2.30    2.00
  11 -10  -3    2.60    1.10
  11 -10  -2    8.20    1.70
  11 -10  -1    1.30    1.30
  11 -10   0    0.20    0.70
  11 -10   1    8.40    2.40
  11 -11  -2   75.59    8.60
  11 -11   0    9.60    2.70
  12   0  -4   35.20    5.00
  12   0  -3    0.00    3.10
  12   0  -2    6.90    3.90
  12   0  -1    0.50    1.90
  12   0   0    1.20    1.20
  12   0   1    1.30    1.30
  12   0   2   16.00    2.70
  12   0   3    1.80    1.40
  12  -1  -4    4.10    1.60
  12  -1  -3    1.80    2.40
  12  -1  -2   17.90    3.20
  12  -1  -1   11.30    1.70
  12  -1   0    4.00    1.10
  12  -1   1   29.70    2.20
  12  -1   2   94.29    3.80
  12  -1   3    0.10    0.70
  12  -2  -4    8.90    2.20
  12  -2  -3    2.80    2.00
  12  -2  -2   32.80    2.60
  12  -2  -1    5.30    1.40
  12  -2   0    7.40    1.40
  12  -2   1    0.20    0.80
  12  -2   2   32.80    2.20
  12  -2   3    3.10    1.20
  12  -3  -4   11.50    2.80
  12  -3  -3    3.00    2.20
  12  -3  -2    0.50    0.80
  12  -3  -1    0.50    0.80
  12  -3   0    0.00    0.80
  12  -3   1   13.00    1.70
  12  -3   2    1.00    0.90
  12  -4  -4    7.00    3.20
  12  -4  -3   13.90    2.90
  12  -4  -2    4.60    1.20
  12  -4  -1   15.60    1.60
  12  -4   0    1.20    1.00
  12  -4   1   41.30    2.50
  12  -4   2   38.20    2.40
  12  -5  -4    7.80    3.20
  12  -5  -3   18.80    3.20
  12  -5  -2    4.00    1.20
  12  -5  -1   15.90    1.60
  12  -5   0    1.70    1.10
  12  -5   1    0.50    0.80
  12  -5   2   55.69    3.00
  12  -6  -4    8.20    3.40
  12  -6  -3   18.60    3.30
  12  -6  -2    3.40    1.20
  12  -6  -1    8.70    1.70
  12  -6   0    0.60    0.90
  12  -6   1    9.70    1.40
  12  -6   2    1.60    1.60
  12  -7  -2    8.00    1.60
  12  -7  -1    0.30    1.10
  12  -7   0    9.10    1.50
  12  -7   1    2.30    1.10
  12  -7   2    0.50    1.70
  12  -8  -2    7.10    2.10
  12  -8  -1    0.20    1.10
  12  -8   0   17.30    2.50
  13   0  -1    0.00    2.10
  13   0   0    7.50    2.40
  13  -1  -1    0.00    0.90
  13  -1   0    2.50    1.20
  13  -2  -1    0.40    1.00
  13  -2   0    0.30    1.60
;
_shelx_hkl_checksum     40157
_shelx_res_checksum     15382
_shelxl_version_number        2.014
_iucr_refine_instructions_details
;
TITL skm075_0m in P2(1)/c
CELL  0.71073   9.5807  15.1720   8.7370   90.000   93.618   90.000
ZERR    4.00   0.00080   0.00130   0.00080   0.0000   0.0011   0.0000
LATT 1
SYMM -X, 1/2+Y, 1/2-Z
SFAC C  H  N  O
UNIT 60  52  12  4
REM Solution 1  R1  0.103  Rweak  0.005,  Alpha= 0.0175  in P2(1)/c
REM Formula:  C15 N3 O
L.S. 5
ACTA 57
BOND $H
FMAP 2
PLAN 5
CONF
SIZE 0.04 0.17 0.29
HTAB C15 N1_$2
EQIV $2 x, -y+3/2, z-1/2
HTAB C12 O1_$1
EQIV $1 -x+1, -y+1, -z+2
MPLA N3 C12 > C15
MPLA N1 N2 C1 C2 C3
MPLA C6 > C11
TEMP -123
WGHT    0.053300    0.219300
FVAR       0.61321
O1    4    0.333171    0.544025    0.914667    11.00000    0.03216    0.03612 =
         0.03353    0.00153    0.00989   -0.00855
N1    3    0.590374    0.764206    0.801932    11.00000    0.02085    0.02160 =
         0.02822   -0.00459    0.00476    0.00223
N2    3    0.677103    0.711082    0.722550    11.00000    0.02094    0.01766 =
         0.02515   -0.00226    0.00438    0.00014
N3    3    0.700348    0.559114    0.647319    11.00000    0.02487    0.01707 =
         0.02135   -0.00072    0.00384    0.00114
C1    1    0.633039    0.626366    0.722759    11.00000    0.02331    0.01719 =
         0.02161   -0.00018    0.00021   -0.00038
C2    1    0.515471    0.622723    0.807039    11.00000    0.02168    0.02216 =
         0.02114   -0.00067    0.00121   -0.00047
C3    1    0.494513    0.711483    0.853666    11.00000    0.02141    0.02418 =
         0.02319   -0.00242    0.00075    0.00064
C4    1    0.381794    0.747281    0.946051    11.00000    0.02577    0.03266 =
         0.03406   -0.00655    0.00707    0.00101
AFIX 137
H4A   2    0.397716    0.810314    0.964372    11.00000   -1.50000
H4B   2    0.382677    0.716219    1.044454    11.00000   -1.50000
H4C   2    0.290896    0.738839    0.890054    11.00000   -1.50000
AFIX   0
C5    1    0.433569    0.545336    0.835628    11.00000    0.02745    0.02538 =
         0.02288    0.00062    0.00082   -0.00330
AFIX  43
H5    2    0.459729    0.491580    0.789592    11.00000   -1.20000
AFIX   0
C6    1    0.798988    0.749652    0.663302    11.00000    0.02179    0.01972 =
         0.02040   -0.00219    0.00334   -0.00248
C7    1    0.923299    0.703033    0.662822    11.00000    0.02487    0.02076 =
         0.02701   -0.00094    0.00282    0.00066
AFIX  43
H7    2    0.928519    0.644146    0.699700    11.00000   -1.20000
AFIX   0
C8    1    1.039770    0.743270    0.607983    11.00000    0.02343    0.02767 =
         0.02994   -0.00491    0.00440   -0.00027
AFIX  43
H8    2    1.125116    0.711514    0.606257    11.00000   -1.20000
AFIX   0
C9    1    1.033043    0.829561    0.555500    11.00000    0.02790    0.02786 =
         0.02754   -0.00419    0.00672   -0.00771
AFIX  43
H9    2    1.113086    0.856717    0.517156    11.00000   -1.20000
AFIX   0
C10   1    0.908463    0.875865    0.559477    11.00000    0.03313    0.02141 =
         0.02840    0.00054    0.00260   -0.00409
AFIX  43
H10   2    0.904041    0.935363    0.525641    11.00000   -1.20000
AFIX   0
C11   1    0.791105    0.836440    0.611992    11.00000    0.02533    0.01922 =
         0.02722   -0.00109    0.00045    0.00101
AFIX  43
H11   2    0.705694    0.868168    0.613166    11.00000   -1.20000
AFIX   0
C12   1    0.766076    0.487535    0.719484    11.00000    0.03150    0.01842 =
         0.02498    0.00213    0.00019    0.00163
AFIX  43
H12   2    0.762527    0.471990    0.824496    11.00000   -1.20000
AFIX   0
C13   1    0.836472    0.443662    0.612773    11.00000    0.03425    0.02088 =
         0.03125   -0.00145    0.00116    0.00617
AFIX  43
H13   2    0.891339    0.392025    0.629874    11.00000   -1.20000
AFIX   0
C14   1    0.813365    0.488738    0.471459    11.00000    0.03181    0.02758 =
         0.02379   -0.00405    0.00428    0.00238
AFIX  43
H14   2    0.849335    0.472191    0.376749    11.00000   -1.20000
AFIX   0
C15   1    0.731032    0.559590    0.494699    11.00000    0.02943    0.02339 =
         0.01946    0.00022    0.00282    0.00123
AFIX  43
H15   2    0.700070    0.601848    0.419824    11.00000   -1.20000
AFIX   0
HKLF 4
REM  skm075_0m in P2(1)/c
REM R1 =  0.0438 for    2527 Fo > 4sig(Fo)  and  0.0610 for all    3321 data
REM    173 parameters refined using      0 restraints
END
WGHT      0.0530      0.2196
REM Highest difference peak  0.309,  deepest hole -0.254,  1-sigma level  0.051
Q1    1   0.5664  0.6131  0.7617  11.00000  0.05    0.31
Q2    1   0.4777  0.5904  0.8276  11.00000  0.05    0.25
Q3    1   0.8177  0.5604  0.4450  11.00000  0.05    0.23
Q4    1   0.6606  0.6201  0.4757  11.00000  0.05    0.23
Q5    1   0.8519  0.7210  0.6135  11.00000  0.05    0.23
;
