# Supplementary material for: Crystal structure of 3-methyl-1-phenyl-5-(1H-pyrrol-1-yl)-1H-pyrazole-4-carbaldehyde
Source: Acta Crystallogr Sect E Struct Rep Online. 2014 Sep 27;70(Pt 10):o1131–2. doi: 10.1107/S1600536814020984 (PMC4257204; doi:10.1107/S1600536814020984)
Supplement: Supplementary file 2 [file e-70-o1131-Isup2.hkl]

#
# h,k,l, Fc-squared, Fo-squared, sigma(Fo-squared), status flag
#
data_I
_shelx_title ' skm075_0m in P2(1)/c'
_shelx_refln_list_code          4
_shelx_F_calc_maximum      182.04
_exptl_crystal_F_000       528.00
_reflns_d_resolution_high  0.7293

loop_
 _space_group_symop_operation_xyz
 'x, y, z'
 '-x, y+1/2, -z+1/2'
 '-x, -y, -z'
 'x, -y-1/2, z-1/2'

_cell_length_a     9.5807
_cell_length_b    15.1720
_cell_length_c     8.7370
_cell_angle_alpha  90.000
_cell_angle_beta   93.618
_cell_angle_gamma  90.000

_shelx_F_squared_multiplier     1.000

loop_
 _refln_index_h
 _refln_index_k
 _refln_index_l
 _refln_F_squared_calc
 _refln_F_squared_meas
 _refln_F_squared_sigma
 _refln_observed_status
   1   0   0       1242.10       1243.15        34.57 o
   2   0   0        892.98        903.86        26.06 o
   3   0   0        337.06        334.00         8.51 o
   4   0   0          0.27          1.33         0.80 o
   5   0   0          9.33         12.50         1.60 o
   6   0   0        135.59        191.19         8.78 o
   7   0   0        665.10        664.54        22.87 o
   8   0   0        240.59        235.07        11.17 o
   9   0   0         66.95         72.87         6.65 o
  10   0   0        197.30        183.21        10.64 o
  11   0   0         65.98         67.28         6.91 o
  12   0   0          7.12          3.19         3.19 o
  13   0   0         33.75         19.95         6.38 o
   1   1   0       5298.40       5317.25       103.19 o
   2   1   0         63.06         60.37         1.60 o
   3   1   0        355.57        309.80         5.32 o
   4   1   0          6.29          9.04         0.80 o
   5   1   0          0.02          1.33         0.80 o
   6   1   0         67.03         60.10         3.46 o
   7   1   0         38.47         43.08         3.19 o
   8   1   0        482.45        492.74        13.30 o
   9   1   0        756.01        725.14        18.35 o
  10   1   0         12.54          6.65         2.39 o
  11   1   0          0.17          1.86         2.13 o
  12   1   0         10.74         10.64         2.93 o
  13   1   0          0.20          6.65         3.19 o
   0   2   0       1191.39       1258.57        27.92 o
   1   2   0         35.97         33.51         1.06 o
   2   2   0       8015.21       8206.42       127.92 o
   3   2   0        531.42        497.79         8.24 o
   4   2   0        152.86        139.86         3.19 o
   5   2   0        309.35        335.33         6.12 o
   6   2   0         51.05         48.40         2.39 o
   7   2   0        547.62        543.80        13.83 o
   8   2   0         13.43         13.30         2.39 o
   9   2   0        119.65        115.95         5.58 o
  10   2   0        191.28        193.05         7.71 o
  11   2   0        154.88        164.06         7.45 o
  12   2   0         20.93         19.68         3.72 o
  13   2   0         10.28          0.80         4.26 o
   1   3   0        184.50        206.34         3.72 o
   2   3   0        133.90        121.27         2.66 o
   3   3   0          0.66          1.33         0.80 o
   4   3   0       2058.51       2029.72        30.58 o
   5   3   0        379.03        387.98         6.91 o
   6   3   0         25.69         25.80         1.60 o
   7   3   0        157.82        163.26         6.12 o
   8   3   0         61.24         65.16         3.99 o
   9   3   0        480.92        466.94        13.30 o
  10   3   0        330.62        328.15        10.90 o
  11   3   0        285.67        282.94        10.11 o
  12   3   0          0.02          0.00         2.13 o
   0   4   0       8341.25       8760.85       191.45 o
   1   4   0        522.55        473.06         7.45 o
   2   4   0       1010.62       1075.90        16.22 o
   3   4   0         16.75         15.96         1.33 o
   4   4   0          0.16          1.06         0.80 o
   5   4   0       1171.99       1199.80        17.55 o
   6   4   0          0.51          0.80         0.80 o
   7   4   0          9.57         17.82         2.39 o
   8   4   0        228.81        224.43         7.71 o
   9   4   0          4.04          6.65         2.39 o
  10   4   0          2.77          1.33         1.86 o
  11   4   0        126.00        127.92         6.65 o
  12   4   0          8.74          3.19         2.66 o
   1   5   0       1017.46       1047.97        15.96 o
   2   5   0          0.72          1.33         0.80 o
   3   5   0       1090.99       1149.83        17.55 o
   4   5   0        173.89        155.55         3.46 o
   5   5   0        273.49        237.73         4.52 o
   6   5   0        305.03        296.76         5.58 o
   7   5   0         54.24         63.29         3.46 o
   8   5   0        299.98        282.94         7.98 o
   9   5   0        167.86        157.15         6.65 o
  10   5   0         18.79         13.56         2.66 o
  11   5   0         27.93         23.67         3.72 o
  12   5   0          0.55          4.52         2.93 o
   0   6   0       1104.51       1062.86        31.12 o
   1   6   0       1122.71       1160.20        17.55 o
   2   6   0         11.38         15.96         1.33 o
   3   6   0        519.90        539.81         9.04 o
   4   6   0        325.34        318.31         6.12 o
   5   6   0         41.22         29.52         1.60 o
   6   6   0          7.00         11.44         1.33 o
   7   6   0        196.10        191.19         6.12 o
   8   6   0          1.86          1.86         1.86 o
   9   6   0        166.24        163.26         6.91 o
  10   6   0         34.31         38.56         3.99 o
  11   6   0          3.69          0.27         1.86 o
  12   6   0          0.40          1.60         2.39 o
   1   7   0       1055.56       1097.97        15.69 o
   2   7   0         79.76         77.39         2.13 o
   3   7   0        336.11        340.11         6.38 o
   4   7   0        634.84        653.37        10.90 o
   5   7   0         31.64         31.38         1.86 o
   6   7   0          4.18          3.99         1.06 o
   7   7   0         77.75         65.95         3.72 o
   8   7   0         56.96         58.77         3.72 o
   9   7   0          1.33          2.66         1.86 o
  10   7   0         31.26         30.85         3.72 o
  11   7   0         21.69         10.11         2.66 o
  12   7   0         17.05         24.20         3.99 o
   0   8   0        233.41        284.00        10.90 o
   1   8   0         23.65         26.86         1.60 o
   2   8   0        352.74        386.65         6.91 o
   3   8   0        368.75        380.27         6.91 o
   4   8   0         97.60         97.07         2.93 o
   5   8   0        924.82        925.66        15.16 o
   6   8   0         81.01         83.51         2.93 o
   7   8   0        569.70        511.35        12.23 o
   8   8   0        215.03        230.28         7.45 o
   9   8   0          6.01          2.66         1.86 o
  10   8   0         45.31         39.63         3.72 o
  11   8   0          4.34          3.19         2.39 o
  12   8   0         36.97         46.01         6.65 o
   1   9   0        291.32        278.15         6.65 o
   2   9   0         26.76         25.00         1.86 o
   3   9   0         13.14         17.82         1.60 o
   4   9   0        452.47        412.42         7.71 o
   5   9   0          0.97          0.27         1.06 o
   6   9   0          0.14          1.33         1.06 o
   7   9   0         30.03         28.99         2.93 o
   8   9   0          9.32          4.52         2.13 o
   9   9   0          4.66          2.39         2.13 o
  10   9   0         23.85         22.07         3.46 o
  11   9   0         61.72         67.82         5.85 o
   0  10   0       1607.41       1549.49        45.74 o
   1  10   0         47.76         43.08         2.93 o
   2  10   0        169.59        165.39         5.85 o
   3  10   0        235.08        233.20         7.18 o
   4  10   0         35.96         35.10         2.93 o
   5  10   0        399.46        382.93         9.31 o
   6  10   0          1.13          0.80         1.60 o
   7  10   0        209.33        214.06         7.98 o
   8  10   0         53.78         50.53         4.26 o
   9  10   0          6.09          9.84         2.66 o
  10  10   0          0.01          1.06         2.13 o
  11  10   0          0.06          0.53         1.86 o
   1  11   0        146.62        154.22         5.58 o
   2  11   0          3.33          3.72         1.86 o
   3  11   0       1412.04       1352.71        29.25 o
   4  11   0        746.07        699.88        16.75 o
   5  11   0         50.48         52.12         3.72 o
   6  11   0          4.89          3.46         2.13 o
   7  11   0         32.06         31.91         5.58 o
   8  11   0          0.97          2.39         2.13 o
   9  11   0        101.56        103.72         7.18 o
  10  11   0         22.23         21.54         3.99 o
  11  11   0         14.22         25.53         7.18 o
   0  12   0        368.67        351.55        14.09 o
   1  12   0        613.77        544.60        13.83 o
   2  12   0        143.29        127.65         5.32 o
   3  12   0         55.76         51.06         3.46 o
   4  12   0        172.87        159.80         6.12 o
   5  12   0       1807.99       1715.97        36.70 o
   6  12   0         96.95         93.08         4.79 o
   7  12   0          9.30         10.11         3.72 o
   8  12   0          3.95          3.46         2.66 o
   9  12   0          2.08          7.71         2.93 o
  10  12   0          4.46          0.27         2.13 o
   1  13   0        409.37        400.72        11.17 o
   2  13   0         62.23         58.24         3.99 o
   3  13   0         17.88         16.75         3.19 o
   4  13   0       1120.29       1047.17        24.20 o
   5  13   0         81.81         86.70         4.79 o
   6  13   0          6.71          5.05         2.13 o
   7  13   0          1.44          3.19         3.19 o
   8  13   0          5.65          7.45         3.46 o
   9  13   0         43.01         52.39         5.58 o
  10  13   0         26.14         50.00         8.51 o
   0  14   0          3.99          2.93         2.66 o
   1  14   0          7.49          3.46         2.39 o
   2  14   0         82.88         82.44         5.32 o
   3  14   0         12.76         13.03         3.46 o
   4  14   0         29.42         35.90         3.99 o
   5  14   0        352.83        366.44        11.17 o
   6  14   0         20.24         25.53         3.46 o
   7  14   0          0.05          3.19         2.93 o
   8  14   0          1.98          6.65         3.72 o
   9  14   0          8.77          9.31         3.19 o
   1  15   0         31.47         31.65         3.99 o
   2  15   0         54.34         46.27         4.52 o
   3  15   0        180.74        152.09         7.18 o
   4  15   0         73.47         83.24         5.05 o
   5  15   0         40.36         40.96         3.99 o
   6  15   0          1.92          2.66         2.13 o
   7  15   0         61.58         60.10         7.45 o
   8  15   0         51.21         54.78         7.45 o
   9  15   0          1.05          6.65         5.05 o
   0  16   0        676.91        638.47        23.93 o
   1  16   0          5.25          2.93         2.39 o
   2  16   0         25.63         25.26         3.72 o
   3  16   0          0.01          1.60         2.13 o
   4  16   0          6.16          7.98         2.66 o
   5  16   0          2.18          3.72         2.39 o
   6  16   0         14.82         15.96         3.72 o
   7  16   0          1.46          5.85         4.26 o
   8  16   0          1.33          0.00         3.99 o
   1  17   0          0.56          0.80         2.66 o
   2  17   0         12.77         11.97         3.19 o
   3  17   0        138.80        136.14         6.65 o
   4  17   0          6.22          3.99         2.13 o
   5  17   0          1.15          0.27         1.86 o
   6  17   0         40.11         32.71         4.52 o
   7  17   0          3.34          6.65         5.05 o
   0  18   0        159.85        180.81        12.23 o
   1  18   0          5.96          2.93         2.66 o
   2  18   0         58.55         51.33         4.79 o
   3  18   0          2.03          1.33         2.39 o
   4  18   0         47.08         36.70         4.26 o
   5  18   0         30.78         40.16         4.79 o
   6  18   0         32.22         34.84         6.12 o
   1  19   0         10.16         10.37         3.19 o
   2  19   0        215.62        222.57         9.04 o
   3  19   0         41.85         41.22         4.52 o
   4  19   0         43.50         44.15         5.05 o
   5  19   0          3.09          0.27         2.39 o
   0  20   0         45.56         26.59         6.65 o
   1  20   0          3.79          2.66         2.39 o
   2  20   0         46.02         46.27         7.98 o
   3  20   0          0.20          0.00         7.18 o
 -13   1   1          0.95          0.00         2.39 o
 -12   1   1         31.54         30.05         4.52 o
 -11   1   1          4.78          5.85         2.39 o
 -10   1   1         55.86         46.01         4.26 o
  -9   1   1        574.57        576.51        15.42 o
  -8   1   1          4.72          8.24         2.39 o
  -7   1   1        267.72        279.48         8.51 o
  -6   1   1          7.66          8.51         1.06 o
  -5   1   1         61.50         68.35         2.39 o
  -4   1   1         28.55         40.69         1.60 o
  -3   1   1          4.86          2.93         0.80 o
  -2   1   1       4168.15       4007.88        62.76 o
  -1   1   1        309.05        282.40         5.32 o
   0   1   1         35.58         31.65         0.80 o
   1   1   1       2633.05       2704.90        43.61 o
   2   1   1       2355.28       2367.98        42.02 o
   3   1   1       1605.78       1560.92        31.65 o
   4   1   1        530.94        524.38        12.23 o
   5   1   1         52.51         58.77         3.19 o
   6   1   1          9.11         10.90         2.13 o
   7   1   1        153.83        143.32         5.58 o
   8   1   1          0.02          0.53         1.60 o
   9   1   1         54.63         47.34         3.99 o
  10   1   1         38.21         43.08         3.99 o
  11   1   1        104.88        110.63         6.38 o
  12   1   1         77.54         78.98         5.85 o
 -13   2   1          0.08          1.06         2.66 o
 -12   2   1         12.80         14.09         3.72 o
 -11   2   1          7.52          3.72         2.39 o
 -10   2   1         23.38         22.87         3.46 o
  -9   2   1          3.33          3.46         2.13 o
  -8   2   1        141.55        135.07         5.85 o
  -7   2   1          5.02          7.98         2.13 o
  -6   2   1        148.56        144.65         3.72 o
  -5   2   1        415.98        469.33         8.24 o
  -4   2   1        875.99        942.39        14.89 o
  -3   2   1        276.28        246.77         4.79 o
  -2   2   1        725.54        704.93        11.70 o
  -1   2   1       2744.17       2635.22        41.22 o
   0   2   1       3140.03       3271.57        44.68 o
   1   2   1       5395.94       5585.29        88.56 o
   2   2   1       5033.07       5204.49        72.07 o
   3   2   1        792.70        737.38        11.70 o
   4   2   1        999.47        965.80        15.16 o
   5   2   1       1074.53       1114.99        18.62 o
   6   2   1        354.66        356.07         9.57 o
   7   2   1        223.49        225.49         7.45 o
   8   2   1         80.91         77.66         4.26 o
   9   2   1         72.94         73.40         4.79 o
  10   2   1          7.85          7.18         2.39 o
  11   2   1          1.62          1.33         2.13 o
  12   2   1          0.00          0.53         2.13 o
 -12   3   1          0.60          1.33         2.13 o
 -11   3   1          8.55          9.31         2.66 o
 -10   3   1         21.10         17.55         2.93 o
  -9   3   1         40.13         41.22         3.72 o
  -8   3   1         13.83         15.96         2.66 o
  -7   3   1        109.46        122.87         5.05 o
  -6   3   1          7.10         11.97         1.33 o
  -5   3   1          7.35          6.38         1.06 o
  -4   3   1       2460.91       2589.74        38.56 o
  -3   3   1         98.79         85.37         2.39 o
  -2   3   1       1924.31       1798.91        28.72 o
  -1   3   1       1164.97       1136.53        18.35 o
   0   3   1       3763.31       3970.12        62.23 o
   1   3   1       1408.62       1518.37        24.47 o
   2   3   1        297.37        289.85         5.05 o
   3   3   1       5812.01       6055.95        88.29 o
   4   3   1         14.02         12.50         1.06 o
   5   3   1        348.44        339.85         6.38 o
   6   3   1         84.76         93.35         4.26 o
   7   3   1        273.05        279.48         8.51 o
   8   3   1         39.60         42.02         3.46 o
   9   3   1        104.74        101.59         5.32 o
  10   3   1        137.76        130.05         6.38 o
  11   3   1         26.04         24.47         3.72 o
  12   3   1         43.56         34.57         4.52 o
 -12   4   1         29.87         41.49         4.26 o
 -11   4   1          0.00          2.93         1.86 o
 -10   4   1         48.63         58.24         4.52 o
  -9   4   1          1.79          1.06         1.60 o
  -8   4   1        121.05        126.59         5.58 o
  -7   4   1        141.22        132.44         4.79 o
  -6   4   1        400.98        424.12         7.98 o
  -5   4   1        324.98        351.81         6.65 o
  -4   4   1        133.91        113.56         3.19 o
  -3   4   1        303.12        289.05         5.58 o
  -2   4   1       3092.89       3173.97        50.26 o
  -1   4   1         30.55         30.85         1.33 o
   0   4   1          2.09          0.80         0.80 o
   1   4   1       2850.80       2988.37        43.61 o
   2   4   1       1484.90       1451.11        21.81 o
   3   4   1       2357.61       2428.88        38.83 o
   4   4   1        109.71        100.53         2.66 o
   5   4   1        178.93        219.38         4.52 o
   6   4   1         29.75         26.86         2.39 o
   7   4   1        259.07        253.68         7.98 o
   8   4   1          7.07          7.18         2.39 o
   9   4   1        107.46        121.27         5.85 o
  10   4   1          2.60          1.33         2.13 o
  11   4   1          0.00          1.86         2.13 o
  12   4   1        104.38        109.83         6.65 o
 -12   5   1         39.85         42.28         4.26 o
 -11   5   1        158.33        177.36         7.71 o
 -10   5   1         18.03         17.02         2.93 o
  -9   5   1         80.06         64.62         4.26 o
  -8   5   1          2.18          2.13         1.60 o
  -7   5   1          2.96          2.93         1.60 o
  -6   5   1         77.05         73.40         2.66 o
  -5   5   1         43.61         43.08         2.13 o
  -4   5   1       1809.96       2106.58        34.31 o
  -3   5   1          0.40          0.27         0.80 o
  -2   5   1        277.63        279.21         5.58 o
  -1   5   1        155.34        148.10         3.72 o
   0   5   1         48.14         54.25         1.86 o
   1   5   1        997.08       1009.68        15.42 o
   2   5   1        284.92        323.89         5.85 o
   3   5   1        749.17        763.97        13.30 o
   4   5   1        154.01        152.89         3.72 o
   5   5   1         34.16         26.59         1.60 o
   6   5   1         51.93         56.91         3.19 o
   7   5   1         31.41         26.33         2.66 o
   8   5   1        166.10        150.50         6.38 o
   9   5   1         21.01         16.22         2.93 o
  10   5   1        109.86        104.25         5.85 o
  11   5   1         16.98         15.96         3.19 o
  12   5   1          1.42          1.33         2.13 o
 -12   6   1         20.65         23.14         4.52 o
 -11   6   1         23.31         26.06         3.46 o
 -10   6   1         23.64         20.48         3.19 o
  -9   6   1         11.84         16.49         2.66 o
  -8   6   1        914.99        802.80        17.55 o
  -7   6   1          6.51         13.03         2.13 o
  -6   6   1         51.72         49.47         2.39 o
  -5   6   1        422.04        417.48         8.24 o
  -4   6   1        896.99        934.41        16.22 o
  -3   6   1       1048.35       1113.93        18.88 o
  -2   6   1       1099.12       1213.89        20.21 o
  -1   6   1       1481.71       1561.72        25.53 o
   0   6   1       1060.30       1047.17        17.55 o
   1   6   1        869.94        839.23        13.03 o
   2   6   1        519.82        518.27         9.31 o
   3   6   1        207.39        206.34         4.79 o
   4   6   1        825.38        875.67        15.42 o
   5   6   1       1763.90       1806.62        27.92 o
   6   6   1        277.46        270.70         7.45 o
   7   6   1         11.65          8.78         2.13 o
   8   6   1        144.62        140.12         5.58 o
   9   6   1        243.61        218.31         8.24 o
  10   6   1         27.64         19.68         3.19 o
  11   6   1          9.14          3.46         2.39 o
  12   6   1         26.34         25.80         3.72 o
 -12   7   1          0.18          0.80         2.93 o
 -11   7   1         17.08         18.62         2.93 o
 -10   7   1          1.74          2.66         1.86 o
  -9   7   1        156.88        148.37         5.85 o
  -8   7   1          4.95          6.65         2.13 o
  -7   7   1         35.04         30.85         2.93 o
  -6   7   1          0.46          1.33         1.06 o
  -5   7   1          1.75          1.86         1.06 o
  -4   7   1        337.16        379.21         7.71 o
  -3   7   1        474.29        506.57         8.78 o
  -2   7   1        514.45        546.72         9.04 o
  -1   7   1         90.10         87.76         2.66 o
   0   7   1        789.99        839.23        14.36 o
   1   7   1       1018.97       1077.76        15.42 o
   2   7   1         72.30         76.06         2.39 o
   3   7   1          2.33          3.46         1.06 o
   4   7   1        615.68        692.70        12.50 o
   5   7   1        465.98        458.17         9.04 o
   6   7   1        426.40        415.61        10.11 o
   7   7   1        381.13        361.65         9.57 o
   8   7   1         10.81          5.32         1.86 o
   9   7   1        314.66        305.81        10.11 o
  10   7   1          0.00          1.60         1.60 o
  11   7   1          0.00          2.66         2.13 o
  12   7   1          2.14          6.12         2.93 o
 -12   8   1          8.02          0.53         2.93 o
 -11   8   1          7.78          4.26         2.13 o
 -10   8   1         20.82         20.21         2.93 o
  -9   8   1         64.02         56.65         3.72 o
  -8   8   1          2.62          2.39         1.86 o
  -7   8   1        374.82        314.58         8.51 o
  -6   8   1        187.77        191.72         4.79 o
  -5   8   1        168.69        169.91         4.26 o
  -4   8   1          0.02          0.00         0.80 o
  -3   8   1        193.45        186.13         4.26 o
  -2   8   1         16.26         22.34         1.33 o
  -1   8   1        368.77        384.26         7.71 o
   0   8   1        413.61        473.32         9.04 o
   1   8   1         53.45         44.41         1.33 o
   2   8   1        285.21        323.62         6.65 o
   3   8   1          7.29          5.32         1.06 o
   4   8   1       1177.44       1158.60        19.95 o
   5   8   1         75.96         77.12         2.93 o
   6   8   1         25.93         28.19         2.66 o
   7   8   1        116.78        115.42         4.79 o
   8   8   1         32.02         34.31         3.19 o
   9   8   1         40.96         27.92         3.19 o
  10   8   1         60.70         47.34         3.99 o
  11   8   1         42.64         42.02         4.26 o
 -11   9   1          1.15          0.00         2.93 o
 -10   9   1         43.87         60.37         4.52 o
  -9   9   1         62.24         51.59         4.26 o
  -8   9   1         70.65         71.54         4.52 o
  -7   9   1         75.23         69.14         5.05 o
  -6   9   1          3.23          1.60         1.33 o
  -5   9   1        484.17        470.40         9.57 o
  -4   9   1         17.41         21.28         2.13 o
  -3   9   1        207.44        182.14         4.79 o
  -2   9   1        229.24        238.52         5.58 o
  -1   9   1          2.12          0.80         0.80 o
   0   9   1         90.52         87.49         2.93 o
   1   9   1        429.26        490.08        10.37 o
   2   9   1         54.85         44.94         2.13 o
   3   9   1         17.31         20.48         1.60 o
   4   9   1         16.76         26.06         1.86 o
   5   9   1        462.98        438.49         9.04 o
   6   9   1         67.34         67.02         3.46 o
   7   9   1         36.51         36.97         3.19 o
   8   9   1        915.96        835.24        18.62 o
   9   9   1        194.04        189.59         6.91 o
  10   9   1          0.58          3.99         2.66 o
  11   9   1         71.51         82.71         6.38 o
 -11  10   1          6.01          3.46         3.46 o
 -10  10   1          0.33          1.06         1.86 o
  -9  10   1         20.09         13.03         2.66 o
  -8  10   1          8.68         10.37         2.66 o
  -7  10   1        271.52        252.62        10.11 o
  -6  10   1        606.83        566.40        11.44 o
  -5  10   1        285.05        257.67         6.38 o
  -4  10   1        110.10        108.50         3.72 o
  -3  10   1          3.26          2.66         1.33 o
  -2  10   1         19.10         18.08         2.13 o
  -1  10   1        155.36        149.17         4.79 o
   0  10   1        440.53        449.39        10.11 o
   1  10   1         20.14         22.87         2.66 o
   2  10   1        637.91        627.84        14.89 o
   3  10   1          0.93          0.53         1.33 o
   4  10   1        179.00        151.56         5.58 o
   5  10   1         49.31         49.20         3.46 o
   6  10   1        310.76        297.56        10.64 o
   7  10   1        126.04        115.15         6.91 o
   8  10   1         46.64         45.74         4.52 o
   9  10   1          1.80          2.66         2.66 o
  10  10   1         16.10         30.85         4.52 o
  11  10   1         17.93         22.34         6.38 o
 -10  11   1         31.50         36.70         5.32 o
  -9  11   1        100.99        122.87         7.45 o
  -8  11   1         18.97         19.95         3.72 o
  -7  11   1          3.70          3.72         2.93 o
  -6  11   1          0.34          3.46         1.86 o
  -5  11   1        356.18        348.09         9.04 o
  -4  11   1          3.10          7.18         1.86 o
  -3  11   1        217.28        200.23         6.12 o
  -2  11   1         19.29         27.13         2.39 o
  -1  11   1        102.74         94.41         3.99 o
   0  11   1         26.31         25.53         2.93 o
   1  11   1         93.40         99.73         4.52 o
   2  11   1          0.66          0.53         1.33 o
   3  11   1         30.59         32.71         2.93 o
   4  11   1        136.87        134.81         5.58 o
   5  11   1         79.36         77.39         4.26 o
   6  11   1         21.72         23.14         3.72 o
   7  11   1        204.70        197.04         9.57 o
   8  11   1          1.64          2.39         2.66 o
   9  11   1         11.82          6.91         2.66 o
  10  11   1        124.37        122.07         8.24 o
 -10  12   1          6.71         12.50         4.79 o
  -9  12   1          0.04          3.72         2.39 o
  -8  12   1          3.05          9.04         2.93 o
  -7  12   1         24.00         22.07         4.79 o
  -6  12   1         24.74         26.33         2.93 o
  -5  12   1         51.16         51.06         3.46 o
  -4  12   1        122.34        119.94         4.79 o
  -3  12   1          3.27          2.93         1.60 o
  -2  12   1        385.23        377.88         9.57 o
  -1  12   1        151.44        140.39         5.58 o
   0  12   1         38.28         49.20         3.46 o
   1  12   1        176.96        163.26         6.12 o
   2  12   1          9.94          9.31         2.39 o
   3  12   1        303.33        281.07         8.78 o
   4  12   1         89.69         99.46         5.32 o
   5  12   1        104.37         89.62         4.79 o
   6  12   1         68.07         69.41         5.05 o
   7  12   1          9.29          6.12         2.93 o
   8  12   1          2.27          1.60         2.39 o
   9  12   1         53.94         57.98         5.58 o
  10  12   1          0.03          4.52         2.66 o
  -9  13   1          1.06          1.33         2.39 o
  -8  13   1          3.98          1.60         2.66 o
  -7  13   1          0.41          0.00         2.66 o
  -6  13   1         49.24         53.99         3.72 o
  -5  13   1         11.83         12.50         2.39 o
  -4  13   1         15.77         18.62         2.66 o
  -3  13   1         96.60        102.12         4.52 o
  -2  13   1          0.01          1.33         1.60 o
  -1  13   1          1.14          2.93         2.13 o
   0  13   1        143.18        129.78         5.58 o
   1  13   1         54.99         47.07         3.72 o
   2  13   1          7.42          7.45         2.39 o
   3  13   1         50.43         50.79         4.26 o
   4  13   1          0.59          0.00         2.39 o
   5  13   1         15.30         19.95         2.93 o
   6  13   1         31.54         29.52         4.52 o
   7  13   1          2.71          6.91         3.72 o
   8  13   1         24.81         21.28         4.26 o
   9  13   1          0.12          3.72         2.93 o
  10  13   1         19.80         22.87         8.51 o
  -9  14   1          3.52          2.66         3.99 o
  -8  14   1          2.36          1.33         2.93 o
  -7  14   1          4.78          4.52         2.93 o
  -6  14   1          7.64          9.04         2.39 o
  -5  14   1         13.69         11.97         2.66 o
  -4  14   1         30.19         27.39         3.46 o
  -3  14   1         56.53         52.39         3.99 o
  -2  14   1         44.10         42.28         3.72 o
  -1  14   1         35.12         30.05         3.46 o
   0  14   1        956.58        847.48        20.21 o
   1  14   1        931.33        862.10        20.74 o
   2  14   1         22.93         22.87         3.46 o
   3  14   1        341.91        315.91        10.11 o
   4  14   1          2.84          0.27         1.86 o
   5  14   1         13.81          8.78         2.66 o
   6  14   1         26.07         24.73         5.58 o
   7  14   1        107.29        118.08         9.31 o
   8  14   1          7.09          5.58         3.19 o
   9  14   1         38.20         30.32         7.71 o
  -8  15   1          4.50          3.46         3.72 o
  -7  15   1          1.03          2.13         3.46 o
  -6  15   1          0.66          5.05         2.39 o
  -5  15   1         15.02         12.50         2.93 o
  -4  15   1          5.32          7.98         2.66 o
  -3  15   1          2.47          7.18         2.39 o
  -2  15   1          5.95          9.04         2.93 o
  -1  15   1        282.73        262.99         9.04 o
   0  15   1        236.89        226.56         8.24 o
   1  15   1        481.44        425.45        12.50 o
   2  15   1        445.23        397.29        11.97 o
   3  15   1         90.10        102.12         5.85 o
   4  15   1         13.52         10.64         2.66 o
   5  15   1         25.69         30.05         3.99 o
   6  15   1         41.33         40.16         6.65 o
   7  15   1          3.40          4.79         3.99 o
   8  15   1         26.46         27.66         5.05 o
  -7  16   1         29.19         42.28         6.65 o
  -6  16   1          0.45          1.86         2.39 o
  -5  16   1          0.93          0.53         2.13 o
  -4  16   1         39.78         41.49         4.26 o
  -3  16   1          0.00          0.80         2.13 o
  -2  16   1        154.27        150.23         6.91 o
  -1  16   1         12.55         13.83         3.46 o
   0  16   1         37.79         26.59         3.72 o
   1  16   1         60.08         62.23         5.32 o
   2  16   1         18.77         20.48         3.99 o
   3  16   1          1.36          2.93         2.13 o
   4  16   1         43.92         44.94         3.99 o
   5  16   1          0.32          0.80         1.86 o
   6  16   1          5.69          1.60         3.19 o
   7  16   1          0.11          0.80         3.46 o
   8  16   1          4.17         14.63         7.18 o
  -7  17   1          5.97          4.79         5.05 o
  -6  17   1         46.83         59.31         5.32 o
  -5  17   1         20.01         13.83         2.93 o
  -4  17   1         54.09         63.29         4.79 o
  -3  17   1         31.47         27.39         3.72 o
  -2  17   1         71.33         63.56         4.79 o
  -1  17   1         26.13         25.00         3.72 o
   0  17   1         25.82         25.80         3.72 o
   1  17   1         29.29         25.00         3.99 o
   2  17   1         66.63         68.08         4.79 o
   3  17   1         75.74         68.88         4.79 o
   4  17   1          0.02          0.53         2.13 o
   5  17   1          4.13          4.26         2.66 o
   6  17   1          1.42          0.53         2.93 o
   7  17   1         95.13         97.60        12.23 o
  -6  18   1         51.64         51.86         5.85 o
  -5  18   1          1.58          5.58         2.93 o
  -4  18   1          1.07          2.39         2.39 o
  -3  18   1         30.43         36.97         4.52 o
  -2  18   1         19.74         11.97         3.19 o
  -1  18   1          7.91          1.33         2.66 o
   0  18   1        115.60        107.71         6.12 o
   1  18   1         35.52         30.32         4.52 o
   2  18   1         28.60         31.12         4.26 o
   3  18   1         17.87         13.56         3.19 o
   4  18   1          2.61          3.19         2.66 o
   5  18   1          5.11          3.99         2.66 o
   6  18   1         41.16         39.36        10.90 o
  -5  19   1         28.98         31.12         5.05 o
  -4  19   1         93.28        100.53         6.38 o
  -3  19   1          1.97          0.27         2.39 o
  -2  19   1         30.43         24.47         3.72 o
  -1  19   1          1.11          0.80         2.39 o
   0  19   1          5.40          1.06         2.66 o
   1  19   1         80.93         71.27         5.58 o
   2  19   1         15.94         15.16         3.99 o
   3  19   1          5.25          9.04         3.19 o
   4  19   1         16.51         11.44         3.46 o
   5  19   1         35.91         37.23         6.38 o
  -3  20   1         10.90         12.50         5.85 o
  -2  20   1          1.55          0.00         5.32 o
  -1  20   1        112.47        121.54         7.45 o
   0  20   1          3.97          2.13         2.39 o
   1  20   1         18.67         13.83         3.99 o
   2  20   1         33.09         30.58         7.45 o
 -12   0   2         17.12         18.35        10.37 o
 -11   0   2        220.06        231.61        12.77 o
 -10   0   2          0.00          0.00         2.66 o
  -9   0   2        158.38        149.43         9.04 o
  -8   0   2        673.17        630.50        22.61 o
  -7   0   2          3.41          5.32         1.86 o
  -6   0   2         62.48         57.44         3.46 o
  -5   0   2        643.85        725.14        18.08 o
  -4   0   2        248.73        270.44         7.71 o
  -3   0   2        453.28        561.88        13.83 o
  -2   0   2         15.71          3.46         0.80 o
  -1   0   2       1736.72       1665.70        45.21 o
   0   0   2        314.45        297.83         6.38 o
   1   0   2      33137.79      26591.56       583.42 o
   2   0   2        597.34        621.72        14.89 o
   3   0   2         10.84         13.83         1.33 o
   4   0   2          0.02          1.06         1.86 o
   5   0   2        246.93        202.62         9.04 o
   6   0   2         31.00         30.85         3.99 o
   7   0   2        144.63        168.05         9.04 o
   8   0   2        448.41        448.59        17.82 o
   9   0   2        714.68        693.23        25.26 o
  10   0   2         41.54         34.31         5.85 o
  11   0   2         72.12         67.55         7.18 o
  12   0   2         37.40         42.55         7.18 o
 -12   1   2         38.19         47.60         8.51 o
 -11   1   2          4.23          4.26         2.66 o
 -10   1   2         15.62         15.69         2.93 o
  -9   1   2         96.53         96.01         5.05 o
  -8   1   2        584.99        546.46        14.09 o
  -7   1   2        462.46        448.06         9.04 o
  -6   1   2        759.24        762.38        13.83 o
  -5   1   2        252.28        272.56         5.85 o
  -4   1   2          0.07          0.53         0.80 o
  -3   1   2        265.32        263.52         4.79 o
  -2   1   2        541.66        507.63         8.78 o
  -1   1   2       1872.33       1894.39        32.71 o
   0   1   2       1506.07       1450.85        19.95 o
   1   1   2      23673.48      20769.34       322.30 o
   2   1   2       4718.82       4887.01        76.59 o
   3   1   2       3296.76       3425.79        54.25 o
   4   1   2        230.18        208.74         6.12 o
   5   1   2         18.40         13.03         2.13 o
   6   1   2        119.74        122.33         5.05 o
   7   1   2          7.04          3.99         1.86 o
   8   1   2        267.26        252.09         8.51 o
   9   1   2         70.28         64.36         4.52 o
  10   1   2          0.57          0.27         1.86 o
  11   1   2         71.42         71.27         5.32 o
  12   1   2        239.67        250.76        10.11 o
 -12   2   2         79.37         87.23         6.91 o
 -11   2   2         74.32         84.84         6.38 o
 -10   2   2         39.31         47.34         3.99 o
  -9   2   2         44.74         42.82         3.72 o
  -8   2   2       1142.14       1116.85        29.25 o
  -7   2   2        126.68        132.17         3.99 o
  -6   2   2        694.91        704.40        12.77 o
  -5   2   2        263.11        260.86         5.32 o
  -4   2   2        807.93        869.02        13.83 o
  -3   2   2        585.92        575.18        10.11 o
  -2   2   2         18.24         15.69         1.06 o
  -1   2   2        338.63        352.35         6.91 o
   0   2   2       1270.32       1307.77        18.08 o
   1   2   2         52.10         52.66         1.60 o
   2   2   2       2752.81       2825.61        45.48 o
   3   2   2        406.09        379.47         6.91 o
   4   2   2         24.76         25.26         1.33 o
   5   2   2         31.30         29.25         2.39 o
   6   2   2          2.22          2.66         1.60 o
   7   2   2         88.12         84.84         4.52 o
   8   2   2         16.78         18.62         2.93 o
   9   2   2         20.19         22.87         3.46 o
  10   2   2        409.48        390.91        12.23 o
  11   2   2         33.08         32.71         4.26 o
  12   2   2         85.65         87.23         5.85 o
 -12   3   2          0.70          1.33         2.13 o
 -11   3   2          0.18          0.00         2.13 o
 -10   3   2        290.40        303.15        10.11 o
  -9   3   2        354.19        346.23        10.64 o
  -8   3   2        575.41        550.71        14.36 o
  -7   3   2         45.39         37.50         2.13 o
  -6   3   2         82.49        101.32         2.93 o
  -5   3   2         67.14         53.45         2.13 o
  -4   3   2         12.40         10.90         1.33 o
  -3   3   2        608.35        639.01        11.17 o
  -2   3   2        107.54         93.61         2.39 o
  -1   3   2         29.70         23.40         1.33 o
   0   3   2        891.00        939.20        13.30 o
   1   3   2       6404.09       6725.54       106.11 o
   2   3   2         68.00         65.16         2.13 o
   3   3   2         10.93          8.24         1.06 o
   4   3   2         23.68         30.05         1.60 o
   5   3   2        608.67        646.98        13.03 o
   6   3   2        224.88        221.24         7.18 o
   7   3   2        322.01        316.18         9.57 o
   8   3   2         60.45         54.25         3.99 o
   9   3   2          7.50          6.65         2.39 o
  10   3   2         65.72         76.86         5.05 o
  11   3   2          5.44          5.32         2.66 o
  12   3   2          2.03          2.66         2.39 o
 -12   4   2         11.28         12.23         3.19 o
 -11   4   2         73.52         69.14         5.58 o
 -10   4   2          1.33          1.60         1.86 o
  -9   4   2        261.93        257.67         8.78 o
  -8   4   2        396.33        372.56        10.64 o
  -7   4   2        278.33        273.89         5.85 o
  -6   4   2        801.76        775.67        13.03 o
  -5   4   2        106.58        120.21         3.46 o
  -4   4   2         49.78         40.16         1.86 o
  -3   4   2        335.63        320.17         6.38 o
  -2   4   2        877.57        912.10        15.16 o
  -1   4   2        835.70        845.08        14.09 o
   0   4   2        165.47        156.61         2.93 o
   1   4   2        110.90        125.52         2.93 o
   2   4   2        249.67        230.28         4.79 o
   3   4   2        134.21        137.20         2.93 o
   4   4   2        257.98        290.91         5.58 o
   5   4   2          0.00          0.53         0.80 o
   6   4   2        192.25        177.62         6.12 o
   7   4   2          0.29          0.00         1.33 o
   8   4   2          0.24          1.33         1.86 o
   9   4   2        107.54        105.31         5.58 o
  10   4   2         40.34         37.76         3.99 o
  11   4   2         88.86         90.15         5.85 o
  12   4   2         99.80        101.59         6.38 o
 -12   5   2         18.10         10.64         3.19 o
 -11   5   2          9.38         16.75         3.72 o
 -10   5   2          0.01          0.80         1.60 o
  -9   5   2        147.81        140.12         6.12 o
  -8   5   2          3.23          2.13         1.60 o
  -7   5   2          8.37          5.32         1.33 o
  -6   5   2         15.91         14.09         1.60 o
  -5   5   2         14.55          8.24         1.33 o
  -4   5   2        827.31        882.32        15.42 o
  -3   5   2         94.05         84.57         2.66 o
  -2   5   2         35.82         30.32         1.60 o
  -1   5   2         58.59         48.67         1.86 o
   0   5   2       1859.81       1899.17        26.33 o
   1   5   2       1611.49       1564.38        25.53 o
   2   5   2        152.20        145.18         3.19 o
   3   5   2        129.45        141.45         3.46 o
   4   5   2        479.28        487.68         8.51 o
   5   5   2       1109.56       1099.30        17.55 o
   6   5   2        115.46        123.13         4.52 o
   7   5   2         18.69         20.48         2.66 o
   8   5   2         25.61         21.54         2.93 o
   9   5   2        416.61        396.23        11.97 o
  10   5   2         52.33         55.58         4.52 o
  11   5   2          1.54          1.86         2.13 o
  12   5   2        149.88        148.10         7.98 o
 -12   6   2          7.73          9.04         3.19 o
 -11   6   2          1.50          5.85         2.93 o
 -10   6   2          3.12          2.13         2.39 o
  -9   6   2          4.64          2.93         1.60 o
  -8   6   2        106.82        106.64         4.52 o
  -7   6   2        107.64        106.64         3.46 o
  -6   6   2         14.42         10.37         1.60 o
  -5   6   2          9.90          7.18         1.33 o
  -4   6   2          4.47          5.32         1.06 o
  -3   6   2        262.97        291.45         6.12 o
  -2   6   2        104.78         97.60         2.66 o
  -1   6   2        368.69        423.59         7.71 o
   0   6   2         45.81         44.68         1.86 o
   1   6   2         60.64         68.35         2.13 o
   2   6   2        115.07        118.88         2.93 o
   3   6   2          3.82          2.39         0.80 o
   4   6   2         16.39         18.35         1.60 o
   5   6   2        704.48        666.11        11.44 o
   6   6   2        240.70        254.75         7.18 o
   7   6   2         15.51         15.42         2.39 o
   8   6   2        258.32        245.17         8.51 o
   9   6   2         10.98          7.98         2.39 o
  10   6   2        156.79        139.86         6.65 o
  11   6   2         27.06         28.19         3.99 o
  12   6   2          5.10          4.26         4.26 o
 -12   7   2         20.77         21.28         4.26 o
 -11   7   2          1.89          2.13         2.39 o
 -10   7   2         31.58         35.90         4.26 o
  -9   7   2         13.34         12.50         2.39 o
  -8   7   2         81.32         77.12         3.99 o
  -7   7   2        152.40        155.28         4.52 o
  -6   7   2          0.94          0.27         1.06 o
  -5   7   2         38.22         36.70         2.13 o
  -4   7   2        324.57        354.47         7.45 o
  -3   7   2          2.29          7.18         1.33 o
  -2   7   2        439.99        424.12         7.98 o
  -1   7   2         40.39         36.43         1.60 o
   0   7   2         37.06         35.10         1.60 o
   1   7   2        332.05        385.32         6.38 o
   2   7   2        627.32        652.30        10.90 o
   3   7   2          3.45          3.19         1.06 o
   4   7   2        787.38        798.81        14.36 o
   5   7   2         74.42         78.72         2.66 o
   6   7   2        152.33        145.71         5.32 o
   7   7   2        167.93        159.01         5.58 o
   8   7   2         15.22          7.98         2.13 o
   9   7   2        121.07        129.25         6.12 o
  10   7   2        156.42        146.77         6.91 o
  11   7   2         28.27         21.54         3.46 o
  12   7   2          0.01          1.33         4.52 o
 -12   8   2         24.04         18.88         5.58 o
 -11   8   2          0.68          3.19         2.93 o
 -10   8   2         52.41         52.66         5.05 o
  -9   8   2          9.82         10.11         2.66 o
  -8   8   2          9.75         11.70         2.13 o
  -7   8   2        418.38        423.33         9.31 o
  -6   8   2        132.12        120.74         3.99 o
  -5   8   2         16.63         18.08         1.86 o
  -4   8   2         98.73        105.31         3.46 o
  -3   8   2         29.99         29.79         1.86 o
  -2   8   2          3.99          9.04         1.06 o
  -1   8   2       1213.96       1300.59        24.20 o
   0   8   2        370.43        407.90         7.98 o
   1   8   2          3.63          7.71         0.80 o
   2   8   2        182.06        187.99         4.26 o
   3   8   2         37.30         27.13         1.86 o
   4   8   2        345.76        339.58         7.18 o
   5   8   2         95.83        104.78         3.46 o
   6   8   2        176.06        157.15         5.58 o
   7   8   2        221.73        212.73         6.91 o
   8   8   2        381.20        360.33         9.84 o
   9   8   2         48.25         48.14         3.99 o
  10   8   2          6.91          3.99         2.13 o
  11   8   2         38.89         38.83         4.26 o
 -11   9   2         32.71         33.51         6.38 o
 -10   9   2         98.15        114.89         7.45 o
  -9   9   2         36.00         38.30         4.52 o
  -8   9   2         19.38         18.88         2.93 o
  -7   9   2         25.95         26.33         2.39 o
  -6   9   2         14.00         17.02         2.39 o
  -5   9   2        224.44        201.03         5.85 o
  -4   9   2        643.75        648.05        13.56 o
  -3   9   2        465.12        453.38        10.11 o
  -2   9   2        114.94        117.28         3.46 o
  -1   9   2        105.00        105.58         3.19 o
   0   9   2         28.10         25.53         1.86 o
   1   9   2        721.42        686.05        11.44 o
   2   9   2        232.28        220.71         5.32 o
   3   9   2         45.60         34.57         2.13 o
   4   9   2          1.71          2.66         1.06 o
   5   9   2          7.25         11.97         1.86 o
   6   9   2        281.24        267.51         7.71 o
   7   9   2         35.54         42.82         3.19 o
   8   9   2         19.24         16.22         2.66 o
   9   9   2          3.43          3.46         1.86 o
  10   9   2         12.69         13.03         2.66 o
  11   9   2         61.94         61.43         5.85 o
 -11  10   2         31.24         21.81         4.52 o
 -10  10   2         24.12         32.71         4.52 o
  -9  10   2         61.77         61.43         5.32 o
  -8  10   2         87.36         69.68         4.52 o
  -7  10   2        229.99        225.49         6.38 o
  -6  10   2         24.26         22.07         2.39 o
  -5  10   2          8.96         11.97         1.86 o
  -4  10   2        379.66        388.51         8.51 o
  -3  10   2        938.75        936.54        17.02 o
  -2  10   2         17.55         16.22         1.86 o
  -1  10   2        722.25        709.72        13.03 o
   0  10   2        319.31        334.00         7.18 o
   1  10   2        738.59        767.43        14.36 o
   2  10   2        249.09        245.17         5.85 o
   3  10   2          2.00          1.06         1.33 o
   4  10   2         93.75         88.29         3.72 o
   5  10   2        737.66        739.77        15.96 o
   6  10   2          0.11          0.27         2.13 o
   7  10   2          5.72          1.33         2.13 o
   8  10   2         30.61         24.47         4.52 o
   9  10   2         59.10         60.63         5.58 o
  10  10   2         16.86         12.50         4.26 o
 -11  11   2        139.95        201.03        22.87 o
 -10  11   2          0.33          0.00         2.39 o
  -9  11   2          3.96          6.38         3.19 o
  -8  11   2         25.38         11.44         3.99 o
  -7  11   2          0.14          1.33         1.60 o
  -6  11   2         19.29         14.89         2.39 o
  -5  11   2         41.21         38.30         2.93 o
  -4  11   2       1209.43       1164.99        22.87 o
  -3  11   2        130.71        122.07         4.52 o
  -2  11   2         53.93         62.76         3.19 o
  -1  11   2          0.18          1.33         1.33 o
   0  11   2        131.37        128.98         4.79 o
   1  11   2         45.52         46.01         2.93 o
   2  11   2         19.71         17.29         2.66 o
   3  11   2          0.22          0.27         1.86 o
   4  11   2        485.02        462.15        12.50 o
   5  11   2         54.53         50.79         3.99 o
   6  11   2        315.38        303.15        14.63 o
   7  11   2        165.43        176.29         9.04 o
   8  11   2         27.02         29.25         4.52 o
   9  11   2          1.17          3.46         2.66 o
  10  11   2        113.32        101.32         7.98 o
 -10  12   2          7.02          0.80         2.93 o
  -9  12   2         37.52         49.73         6.65 o
  -8  12   2         42.73         56.38        10.37 o
  -7  12   2          6.97         10.11         2.39 o
  -6  12   2         37.54         30.05         3.19 o
  -5  12   2          5.39          6.12         1.86 o
  -4  12   2        433.87        389.31         9.84 o
  -3  12   2        939.40        904.66        18.62 o
  -2  12   2         31.17         37.23         2.93 o
  -1  12   2          0.63          2.13         1.86 o
   0  12   2        327.21        287.46         7.71 o
   1  12   2        316.36        319.64         8.51 o
   2  12   2        207.32        193.85         6.91 o
   3  12   2        210.09        190.39         7.18 o
   4  12   2        490.71        484.23        13.03 o
   5  12   2          4.75          3.72         2.66 o
   6  12   2        317.31        297.83        14.63 o
   7  12   2        143.42        138.00         7.98 o
   8  12   2         25.99         27.13         4.52 o
   9  12   2         27.30         31.12         5.05 o
  10  12   2         10.93         18.88         7.71 o
  -9  13   2          0.19          5.32         3.72 o
  -8  13   2        141.42        200.76        18.88 o
  -7  13   2          4.28          6.12         2.66 o
  -6  13   2         92.64         80.58         4.26 o
  -5  13   2         12.27         18.35         2.66 o
  -4  13   2        505.48        463.22        11.44 o
  -3  13   2        679.69        645.65        14.63 o
  -2  13   2          5.05          6.38         2.13 o
  -1  13   2         34.75         31.65         2.93 o
   0  13   2        104.27         87.76         4.26 o
   1  13   2          4.93          6.12         2.13 o
   2  13   2        224.52        204.75         7.45 o
   3  13   2        247.90        247.30         8.78 o
   4  13   2         29.57         29.25         3.72 o
   5  13   2        418.21        407.90        11.97 o
   6  13   2        332.41        345.17        16.75 o
   7  13   2         56.96         62.50         5.85 o
   8  13   2         68.63         71.27         6.12 o
   9  13   2         13.84         10.37         3.99 o
  -9  14   2         17.66         40.69         8.78 o
  -8  14   2         56.69         76.59        14.89 o
  -7  14   2          0.99          1.06         2.66 o
  -6  14   2          3.32          4.79         2.13 o
  -5  14   2          5.03          6.12         2.13 o
  -4  14   2         91.17         96.80         4.79 o
  -3  14   2        296.83        282.94         8.24 o
  -2  14   2         30.35         32.98         3.19 o
  -1  14   2         12.75          5.85         1.86 o
   0  14   2         82.50         72.60         4.26 o
   1  14   2          1.00          0.53         1.60 o
   2  14   2          4.30          7.45         2.93 o
   3  14   2         97.84         91.48         5.32 o
   4  14   2        227.47        220.17         8.51 o
   5  14   2        150.93        154.22         6.91 o
   6  14   2         49.70         55.32         6.91 o
   7  14   2         82.32         96.01         7.18 o
   8  14   2         19.74         25.26         4.52 o
  -8  15   2         12.69         12.77         9.57 o
  -7  15   2         11.37         13.30         3.72 o
  -6  15   2        113.19        127.39         6.38 o
  -5  15   2         16.16         21.01         2.93 o
  -4  15   2        205.62        218.05         7.45 o
  -3  15   2          0.61          1.06         1.60 o
  -2  15   2         31.09         34.84         3.46 o
  -1  15   2         32.56         23.14         3.19 o
   0  15   2          3.94          4.52         2.13 o
   1  15   2         98.61         88.82         5.05 o
   2  15   2         15.99         10.37         3.19 o
   3  15   2          2.24          1.60         2.13 o
   4  15   2         32.59         30.05         3.72 o
   5  15   2          5.21          4.26         2.39 o
   6  15   2         46.22         54.25         7.18 o
   7  15   2         55.40         67.82         6.65 o
   8  15   2          0.84          3.19         2.93 o
  -7  16   2         66.50        105.05         9.57 o
  -6  16   2          7.23          7.98         3.72 o
  -5  16   2          0.47          1.60         2.13 o
  -4  16   2          7.38          9.84         2.93 o
  -3  16   2         20.08         14.36         2.93 o
  -2  16   2         16.00         26.59         3.72 o
  -1  16   2         13.55         18.08         2.93 o
   0  16   2          5.77          4.26         2.39 o
   1  16   2        166.24        144.38         6.65 o
   2  16   2          0.60          0.27         2.39 o
   3  16   2          1.92          2.93         2.39 o
   4  16   2          0.40          0.53         1.86 o
   5  16   2        136.10        147.84         6.91 o
   6  16   2         25.79         13.03         5.32 o
   7  16   2          1.04          1.06         3.46 o
  -7  17   2          1.39          3.46         5.32 o
  -6  17   2          8.75         17.55         4.79 o
  -5  17   2          0.21          2.13         3.46 o
  -4  17   2         35.94         39.89         4.26 o
  -3  17   2         30.48         35.90         3.99 o
  -2  17   2         38.72         37.76         4.26 o
  -1  17   2          0.47          0.80         1.86 o
   0  17   2         78.07         81.91         5.58 o
   1  17   2          3.56          1.33         2.66 o
   2  17   2          2.74          1.86         2.66 o
   3  17   2         20.78         21.28         3.46 o
   4  17   2        145.57        158.74         7.45 o
   5  17   2         34.20         33.77         5.05 o
   6  17   2         34.33         33.77         6.12 o
  -6  18   2         19.86         13.56         5.32 o
  -5  18   2          6.88          2.39         3.46 o
  -4  18   2          7.45          1.60         2.39 o
  -3  18   2          4.24          7.18         2.93 o
  -2  18   2          8.13          6.65         2.66 o
  -1  18   2          0.23          1.06         2.39 o
   0  18   2         12.01         14.36         3.46 o
   1  18   2        150.91        152.89         7.45 o
   2  18   2         10.02          8.51         3.19 o
   3  18   2         25.44         25.26         3.99 o
   4  18   2         11.56         11.44         3.46 o
   5  18   2          0.01          0.53         2.66 o
  -4  19   2          2.78          4.79         7.45 o
  -3  19   2         11.88          7.98         3.19 o
  -2  19   2          0.66          0.80         2.66 o
  -1  19   2          0.10          3.19         2.66 o
   0  19   2          8.39          6.91         3.72 o
   1  19   2         75.22         89.09         6.12 o
   2  19   2         26.76         23.40         4.52 o
   3  19   2        123.63        146.24         7.71 o
   4  19   2         46.44         43.35         6.38 o
  -2  20   2          0.00          0.00         3.99 o
  -1  20   2        233.31        228.95        18.62 o
   0  20   2          2.35          9.04        10.37 o
   1  20   2          1.90         12.50        10.37 o
 -12   1   3          6.48          4.79         6.38 o
 -11   1   3          5.50          0.00         4.52 o
 -10   1   3          4.60         10.37         4.26 o
  -9   1   3          3.44          3.46         2.39 o
  -8   1   3        463.63        485.82        13.03 o
  -7   1   3          0.18          1.33         1.06 o
  -6   1   3         67.77         78.19         2.93 o
  -5   1   3         19.58         15.96         1.33 o
  -4   1   3       1036.27       1118.71        17.55 o
  -3   1   3       1296.18       1303.52        21.28 o
  -2   1   3         64.33         63.56         2.13 o
  -1   1   3        187.02        187.46         4.26 o
   0   1   3          6.21          4.26         0.80 o
   1   1   3       6271.00       6424.26       100.53 o
   2   1   3        694.74        720.09        12.23 o
   3   1   3        430.18        450.45         8.24 o
   4   1   3        107.53        116.48         2.93 o
   5   1   3        190.71        165.92         5.58 o
   6   1   3         73.25         67.55         3.72 o
   7   1   3          7.61          9.84         2.13 o
   8   1   3        378.00        357.13        10.64 o
   9   1   3          1.20          0.53         1.86 o
  10   1   3          3.96          2.13         2.13 o
  11   1   3         10.86         10.90         2.93 o
  12   1   3          3.39          0.27         1.86 o
 -12   2   3          8.69          7.45         5.32 o
 -11   2   3          0.03          0.80         3.99 o
 -10   2   3          7.01          0.00         2.93 o
  -9   2   3        210.04        192.25         8.51 o
  -8   2   3          0.78          2.93         1.86 o
  -7   2   3        155.04        158.21         4.52 o
  -6   2   3          5.50          1.86         1.06 o
  -5   2   3          3.30          2.93         0.80 o
  -4   2   3        107.08        106.11         2.66 o
  -3   2   3        257.98        272.83         5.32 o
  -2   2   3        109.70        103.72         2.93 o
  -1   2   3        686.55        670.63        12.50 o
   0   2   3       2664.11       2766.86        38.03 o
   1   2   3        101.39        120.47         2.93 o
   2   2   3        520.51        545.93        10.64 o
   3   2   3        591.02        622.25        10.90 o
   4   2   3        343.43        368.84         7.18 o
   5   2   3         66.50         65.42         3.46 o
   6   2   3         10.33         13.83         2.39 o
   7   2   3         41.92         48.67         3.46 o
   8   2   3         25.38         22.61         2.93 o
   9   2   3        102.43        107.44         5.58 o
  10   2   3          0.59          0.27         1.86 o
  11   2   3         54.45         43.08         4.79 o
  12   2   3          8.64          8.24         3.19 o
 -12   3   3         14.39          7.98         5.85 o
 -11   3   3         18.51         18.88         5.58 o
 -10   3   3          4.85          1.86         2.13 o
  -9   3   3         42.48         35.37         3.99 o
  -8   3   3         28.34         28.46         2.93 o
  -7   3   3         26.74         26.59         1.86 o
  -6   3   3         30.82         25.53         1.60 o
  -5   3   3        259.26        263.52         5.32 o
  -4   3   3        463.90        481.83         9.04 o
  -3   3   3        232.21        255.81         5.32 o
  -2   3   3         58.07         51.06         1.86 o
  -1   3   3        258.54        273.36         5.32 o
   0   3   3        692.49        687.38        10.11 o
   1   3   3        730.89        761.05        11.97 o
   2   3   3         86.85         74.46         2.13 o
   3   3   3        532.94        571.19        10.37 o
   4   3   3        428.04        451.25         8.51 o
   5   3   3          0.13          0.53         1.06 o
   6   3   3        383.16        369.90        10.37 o
   7   3   3         16.90         17.02         2.66 o
   8   3   3        314.62        315.91         9.84 o
   9   3   3          8.83          7.71         2.39 o
  10   3   3        121.88        115.68         6.12 o
  11   3   3        144.21        130.84         6.91 o
 -12   4   3         35.36         36.97         7.71 o
 -11   4   3        171.63        214.06        13.83 o
 -10   4   3         97.01        103.98         6.65 o
  -9   4   3        314.13        302.88        11.44 o
  -8   4   3        174.52        166.19         6.65 o
  -7   4   3        284.64        288.52         6.12 o
  -6   4   3        113.60        131.91         3.72 o
  -5   4   3         30.95         29.52         1.86 o
  -4   4   3        113.81        116.48         3.19 o
  -3   4   3       1473.07       1609.32        26.33 o
  -2   4   3        136.64        139.06         3.19 o
  -1   4   3          7.51          5.32         1.06 o
   0   4   3       1299.26       1349.79        19.15 o
   1   4   3         85.14         90.95         2.66 o
   2   4   3        920.92        999.30        15.69 o
   3   4   3       1028.08       1106.48        19.15 o
   4   4   3          4.20          3.19         1.06 o
   5   4   3          1.73          1.86         1.33 o
   6   4   3         85.57         89.36         4.52 o
   7   4   3          1.70          0.27         1.60 o
   8   4   3         46.30         43.08         3.72 o
   9   4   3         69.78         59.57         4.26 o
  10   4   3        106.79         98.93         5.58 o
  11   4   3          1.41          2.66         2.39 o
 -12   5   3         42.03         50.00         8.51 o
 -11   5   3          2.69          3.46         3.99 o
 -10   5   3        138.27        146.77         7.71 o
  -9   5   3         22.74         22.61         3.72 o
  -8   5   3         13.74         14.63         2.66 o
  -7   5   3         83.39         66.22         2.66 o
  -6   5   3        140.24        120.74         3.46 o
  -5   5   3          4.82          3.46         1.06 o
  -4   5   3         25.77         19.15         1.60 o
  -3   5   3       2050.39       2205.51        35.64 o
  -2   5   3          8.85         11.17         1.33 o
  -1   5   3        189.03        219.11         4.79 o
   0   5   3         38.69         47.34         1.60 o
   1   5   3        680.50        687.38        11.17 o
   2   5   3         60.50         68.61         2.39 o
   3   5   3         91.40        102.12         2.93 o
   4   5   3          6.17         12.77         1.33 o
   5   5   3        100.05         94.94         3.99 o
   6   5   3        115.19        126.59         5.32 o
   7   5   3         72.65         75.00         4.26 o
   8   5   3         29.52         30.32         3.46 o
   9   5   3          4.77          6.65         2.13 o
  10   5   3          5.80          5.32         2.13 o
  11   5   3         40.03         38.03         4.26 o
 -12   6   3         45.74         49.47         8.78 o
 -11   6   3          0.00          0.00         2.39 o
 -10   6   3          2.32          3.19         2.39 o
  -9   6   3        201.32        204.48         7.98 o
  -8   6   3        144.93        133.74         5.85 o
  -7   6   3        755.17        698.55        13.56 o
  -6   6   3         83.98         98.66         3.46 o
  -5   6   3        295.65        285.86         6.38 o
  -4   6   3         12.69         21.54         1.86 o
  -3   6   3         62.94         80.31         2.66 o
  -2   6   3        442.50        507.63         9.31 o
  -1   6   3        684.17        761.05        13.30 o
   0   6   3       1923.53       2075.73        28.99 o
   1   6   3          0.01          1.06         0.80 o
   2   6   3         68.55         61.43         2.39 o
   3   6   3        446.44        492.47         8.24 o
   4   6   3         21.06         21.28         1.60 o
   5   6   3          4.81          1.60         1.60 o
   6   6   3        186.82        198.10         6.12 o
   7   6   3          2.25          5.32         1.86 o
   8   6   3          3.76          7.18         2.13 o
   9   6   3        127.39        108.77         5.58 o
  10   6   3         40.57         37.23         3.72 o
  11   6   3         14.44         11.44         2.93 o
 -11   7   3          0.03          0.27         1.86 o
 -10   7   3          4.05          0.53         1.60 o
  -9   7   3         14.28          6.91         2.39 o
  -8   7   3        372.92        346.76        10.64 o
  -7   7   3         99.92         93.08         3.72 o
  -6   7   3        258.74        266.18         6.38 o
  -5   7   3         14.09         15.69         1.86 o
  -4   7   3       1075.22        978.29        17.29 o
  -3   7   3         12.84         21.01         1.60 o
  -2   7   3         27.70         20.74         1.60 o
  -1   7   3        559.96        638.21        11.44 o
   0   7   3        333.31        361.65         7.18 o
   1   7   3        113.50        127.39         3.19 o
   2   7   3        437.30        493.27         9.31 o
   3   7   3          7.47         13.03         1.33 o
   4   7   3         73.07         71.01         2.39 o
   5   7   3          4.16          5.32         1.33 o
   6   7   3          2.26          1.06         1.33 o
   7   7   3         96.09         95.74         4.52 o
   8   7   3        215.79        210.87         7.98 o
   9   7   3          0.65          0.27         1.60 o
  10   7   3        182.64        159.80         7.18 o
  11   7   3          7.92          7.18         2.93 o
 -11   8   3          0.58          1.86         2.66 o
 -10   8   3          5.97          0.53         1.86 o
  -9   8   3         68.96         77.12         5.85 o
  -8   8   3         41.36         37.76         4.26 o
  -7   8   3         10.17         15.69         2.39 o
  -6   8   3        143.71        144.11         4.52 o
  -5   8   3        128.41        117.81         3.99 o
  -4   8   3          0.13          1.86         1.06 o
  -3   8   3        248.10        249.69         5.58 o
  -2   8   3        236.39        215.39         5.05 o
  -1   8   3          7.71          9.04         1.33 o
   0   8   3          6.00          2.93         1.06 o
   1   8   3        468.89        495.13         7.98 o
   2   8   3        464.97        483.70         8.78 o
   3   8   3        167.06        179.48         4.26 o
   4   8   3        174.31        170.71         4.26 o
   5   8   3        205.82        202.62         5.58 o
   6   8   3          9.09         11.97         2.13 o
   7   8   3          0.86          0.80         1.60 o
   8   8   3          2.05          1.06         1.60 o
   9   8   3         80.64         80.58         5.05 o
  10   8   3         12.81         11.97         2.66 o
  11   8   3          0.23          0.00         2.13 o
 -11   9   3          0.10          0.00         2.66 o
 -10   9   3          3.44          2.39         2.13 o
  -9   9   3          4.96          1.60         2.13 o
  -8   9   3         29.54         18.62         3.72 o
  -7   9   3         31.45         32.98         3.46 o
  -6   9   3        678.18        677.81        16.49 o
  -5   9   3        117.01        104.25         4.26 o
  -4   9   3        382.91        386.65         9.31 o
  -3   9   3         71.43         83.24         3.46 o
  -2   9   3        295.89        251.29         6.38 o
  -1   9   3        245.00        253.42         6.38 o
   0   9   3         60.50         58.77         2.66 o
   1   9   3        178.83        215.39         4.79 o
   2   9   3          8.30          4.26         1.06 o
   3   9   3        255.40        262.46         6.12 o
   4   9   3          6.15          9.04         1.86 o
   5   9   3        131.55        136.67         4.52 o
   6   9   3        564.98        550.45        13.03 o
   7   9   3         66.52         65.95         3.99 o
   8   9   3          2.10          1.86         1.60 o
   9   9   3        212.34        200.23         7.98 o
  10   9   3         72.53         69.68         5.05 o
  11   9   3         14.88          6.12         5.32 o
 -11  10   3         10.60          6.91         2.93 o
 -10  10   3          8.14          7.71         3.19 o
  -9  10   3         13.58          9.31         2.93 o
  -8  10   3         21.66         40.96         5.05 o
  -7  10   3          6.48          7.45         2.39 o
  -6  10   3         79.59         83.24         4.79 o
  -5  10   3        352.00        368.57         9.31 o
  -4  10   3        214.15        211.40         6.38 o
  -3  10   3        175.19        180.28         5.58 o
  -2  10   3          3.95          3.19         1.33 o
  -1  10   3         22.44         19.41         2.13 o
   0  10   3         69.55         57.18         2.66 o
   1  10   3        448.04        458.17         9.31 o
   2  10   3          5.54          1.86         1.06 o
   3  10   3          0.06          1.60         1.33 o
   4  10   3         48.56         46.01         2.93 o
   5  10   3        260.50        283.20         7.98 o
   6  10   3         36.98         35.64         3.99 o
   7  10   3          0.33          0.80         1.86 o
   8  10   3          0.25          0.00         1.86 o
   9  10   3         31.63         32.18         5.85 o
  10  10   3          4.53          1.60         3.19 o
 -10  11   3         13.39         13.83         3.99 o
  -9  11   3         57.71         64.09         6.12 o
  -8  11   3          1.96          5.58         4.26 o
  -7  11   3         38.07         36.17         3.72 o
  -6  11   3          2.22          4.52         2.39 o
  -5  11   3         87.50         83.51         4.52 o
  -4  11   3       1367.00       1303.78        25.53 o
  -3  11   3         20.14         32.44         2.93 o
  -2  11   3          0.31          1.60         1.60 o
  -1  11   3          4.03          5.32         1.60 o
   0  11   3         30.53         41.49         2.93 o
   1  11   3         96.74        101.59         4.26 o
   2  11   3        356.45        367.77         9.31 o
   3  11   3        307.91        312.46         8.24 o
   4  11   3         25.88         35.37         3.72 o
   5  11   3         11.10         15.16         3.46 o
   6  11   3         29.10         33.51         5.05 o
   7  11   3         35.25         37.76         4.26 o
   8  11   3        105.74         92.02         6.65 o
   9  11   3          8.29          3.19         2.66 o
 -10  12   3         16.56         13.03         6.91 o
  -9  12   3          3.96          0.00         4.79 o
  -8  12   3          3.95          8.51        10.64 o
  -7  12   3         15.92         17.02         3.19 o
  -6  12   3          2.33          0.80         2.13 o
  -5  12   3         36.25         43.35         3.99 o
  -4  12   3          7.35          3.99         1.86 o
  -3  12   3         50.38         52.92         3.46 o
  -2  12   3        560.78        569.06        13.03 o
  -1  12   3         21.31         22.61         2.66 o
   0  12   3          1.66          1.86         1.60 o
   1  12   3         21.69         29.52         2.93 o
   2  12   3          6.20          3.72         1.86 o
   3  12   3        195.81        188.26         7.18 o
   4  12   3          0.04          2.13         2.39 o
   5  12   3          8.36         17.55         5.05 o
   6  12   3         42.74         47.60         5.05 o
   7  12   3          7.06          7.98         3.19 o
   8  12   3          0.64          1.86         2.39 o
   9  12   3         28.55         24.47         4.79 o
  -9  13   3          0.05          0.53         5.32 o
  -8  13   3          2.13          0.00        12.23 o
  -7  13   3         30.84         43.61         4.26 o
  -6  13   3         35.09         37.76         3.99 o
  -5  13   3          5.04          0.53         1.86 o
  -4  13   3        120.52        112.23         4.79 o
  -3  13   3        114.84        131.11         5.32 o
  -2  13   3          8.74          9.57         2.13 o
  -1  13   3        122.56        120.74         5.05 o
   0  13   3         35.14         41.49         3.19 o
   1  13   3        256.77        227.89         7.18 o
   2  13   3        405.71        400.99        10.37 o
   3  13   3        102.07        101.59         5.32 o
   4  13   3          6.48          7.45         3.19 o
   5  13   3         76.04         77.92         5.58 o
   6  13   3         10.11          5.32         3.19 o
   7  13   3         59.73         62.76         5.85 o
   8  13   3          9.16          7.98         3.46 o
   9  13   3          0.05          0.00         3.72 o
  -9  14   3         65.83        103.72        11.17 o
  -8  14   3          1.12          0.00        14.09 o
  -7  14   3          6.58         13.83         3.19 o
  -6  14   3          0.39          0.53         2.39 o
  -5  14   3         39.04         48.14         4.26 o
  -4  14   3         21.52         21.81         3.46 o
  -3  14   3          0.25          0.80         1.60 o
  -2  14   3          4.88          7.71         2.13 o
  -1  14   3         17.60         11.70         2.39 o
   0  14   3        214.72        207.41         6.91 o
   1  14   3         40.95         35.90         3.46 o
   2  14   3          6.16          9.31         2.39 o
   3  14   3         85.62        107.17         5.58 o
   4  14   3        357.15        360.59        11.17 o
   5  14   3          5.38          3.19         2.66 o
   6  14   3         48.59         55.85         7.18 o
   7  14   3          6.15          4.52         2.66 o
   8  14   3        107.55        115.95         9.84 o
  -8  15   3         58.29         92.28        15.16 o
  -7  15   3          0.04          2.13         2.66 o
  -6  15   3          4.15          0.80         2.39 o
  -5  15   3         49.66         46.27         4.79 o
  -4  15   3         70.16         69.68         5.05 o
  -3  15   3         18.64         24.20         2.93 o
  -2  15   3          8.89          7.18         2.13 o
  -1  15   3         23.52         19.41         2.93 o
   0  15   3          4.83          1.86         1.86 o
   1  15   3         43.78         31.12         3.99 o
   2  15   3        113.92        105.58         5.58 o
   3  15   3         97.50         92.81         5.32 o
   4  15   3          8.90         13.30         2.93 o
   5  15   3          6.57          4.26         2.93 o
   6  15   3          3.44          4.79         3.99 o
   7  15   3         49.03         40.16         5.58 o
  -7  16   3         79.75        113.56         7.18 o
  -6  16   3         47.05         47.07         5.32 o
  -5  16   3         40.60         41.49         4.79 o
  -4  16   3          1.45          0.53         2.13 o
  -3  16   3        168.98        189.32         7.98 o
  -2  16   3        156.36        161.93         6.38 o
  -1  16   3         29.70         28.72         3.19 o
   0  16   3          3.36          3.19         2.13 o
   1  16   3        131.72        127.92         6.12 o
   2  16   3         81.16         80.58         5.05 o
   3  16   3        170.02        170.18         7.45 o
   4  16   3        225.57        223.36         8.78 o
   5  16   3          9.35          3.72         3.46 o
   6  16   3         12.35          2.93         3.72 o
   7  16   3          9.06          7.45         4.79 o
  -7  17   3         73.41         63.83        10.37 o
  -6  17   3          0.06          2.93         3.46 o
  -5  17   3          1.34          0.27         2.93 o
  -4  17   3         10.76          7.98         3.19 o
  -3  17   3          0.73          1.60         2.39 o
  -2  17   3          2.32          1.86         2.13 o
  -1  17   3          0.56          0.27         1.60 o
   0  17   3         17.46         16.22         3.19 o
   1  17   3         24.65         20.21         3.72 o
   2  17   3         23.29         22.87         3.46 o
   3  17   3          9.99         10.64         2.93 o
   4  17   3         12.13          6.65         2.93 o
   5  17   3         49.23         41.75         7.18 o
   6  17   3         30.80         31.91         9.84 o
  -5  18   3        196.24        218.58        11.70 o
  -4  18   3         55.05         67.02         6.91 o
  -3  18   3          0.80          0.53         2.93 o
  -2  18   3         50.43         56.38         6.12 o
  -1  18   3          3.71          5.58         2.66 o
   0  18   3          0.07          0.80         2.39 o
   1  18   3          0.29          2.93         3.19 o
   2  18   3         56.76         48.40         5.32 o
   3  18   3          0.34          0.80         2.13 o
   4  18   3          1.55          2.13         2.66 o
   5  18   3          4.38          2.13         6.91 o
  -3  19   3         59.45         52.12         8.24 o
  -2  19   3          0.42          0.80         3.19 o
  -1  19   3         15.52         10.64         4.26 o
   0  19   3         22.57         17.82         3.99 o
   1  19   3         44.49         47.87         5.58 o
   2  19   3         61.08         52.12         5.32 o
   3  19   3          3.86          6.65         3.72 o
   0  20   3         46.91         34.57         9.04 o
   1  20   3          4.88          9.57         9.57 o
 -12   0   4         86.08         93.61        13.30 o
 -11   0   4         45.91         34.57         9.84 o
 -10   0   4          0.09          0.00         3.46 o
  -9   0   4          0.04          0.00         3.72 o
  -8   0   4        363.84        329.48        13.30 o
  -7   0   4        473.92        475.45        17.02 o
  -6   0   4         28.56         28.72         2.93 o
  -5   0   4        790.03        726.74        18.62 o
  -4   0   4          0.68          2.66         1.06 o
  -3   0   4          2.70          5.05         1.06 o
  -2   0   4        107.69        100.53         5.05 o
  -1   0   4          5.60         10.11         1.33 o
   0   0   4        744.64        739.77        15.42 o
   1   0   4       1050.60       1093.98        25.80 o
   2   0   4       1041.03       1062.33        25.26 o
   3   0   4       1096.84       1111.80        26.59 o
   4   0   4        273.60        273.89         8.24 o
   5   0   4         80.17         88.03         5.85 o
   6   0   4        375.33        414.82        15.96 o
   7   0   4        202.78        206.08        10.37 o
   8   0   4        127.96        130.05         8.24 o
   9   0   4          7.04          3.72         2.66 o
  10   0   4        112.86        105.84         8.24 o
  11   0   4         56.71         47.34         7.18 o
 -12   1   4         12.69         10.90         4.26 o
 -11   1   4        196.83        246.24        15.16 o
 -10   1   4         17.61         19.15         5.32 o
  -9   1   4         44.69         38.56         6.38 o
  -8   1   4        161.05        163.53         6.12 o
  -7   1   4        234.98        228.95         7.18 o
  -6   1   4        207.19        204.48         5.58 o
  -5   1   4         10.71         13.30         1.33 o
  -4   1   4       1225.77       1323.99        20.48 o
  -3   1   4         40.93         42.55         2.13 o
  -2   1   4        615.15        651.51        12.50 o
  -1   1   4         44.64         44.15         2.13 o
   0   1   4         16.62         17.02         1.06 o
   1   1   4         14.71         19.41         1.33 o
   2   1   4       3593.71       3775.47        59.84 o
   3   1   4       1094.94       1116.58        18.88 o
   4   1   4         18.48         20.48         1.60 o
   5   1   4         23.60         23.14         2.66 o
   6   1   4          0.10          0.80         1.60 o
   7   1   4          1.88          1.33         1.60 o
   8   1   4          1.34          1.33         1.60 o
   9   1   4        172.77        166.72         7.18 o
  10   1   4          0.07          1.60         2.13 o
  11   1   4         15.74          6.65         2.93 o
 -12   2   4         27.72         23.67         5.85 o
 -11   2   4         24.35         24.73         6.65 o
 -10   2   4          0.59          0.00         3.99 o
  -9   2   4        130.86        123.93         9.31 o
  -8   2   4        412.27        384.53        10.64 o
  -7   2   4       1723.09       1657.72        31.12 o
  -6   2   4        185.26        190.65         4.79 o
  -5   2   4        317.93        339.32         7.18 o
  -4   2   4          8.64          4.26         0.80 o
  -3   2   4        573.05        603.90        11.97 o
  -2   2   4        455.42        437.42         9.04 o
  -1   2   4        918.62        938.94        17.29 o
   0   2   4        164.00        177.62         3.46 o
   1   2   4        526.46        492.74         9.04 o
   2   2   4        781.41        802.27        13.83 o
   3   2   4        931.54        934.68        17.55 o
   4   2   4       3780.06       3975.44        63.29 o
   5   2   4          0.26          1.33         1.60 o
   6   2   4         45.79         47.60         3.46 o
   7   2   4          0.41          0.80         1.60 o
   8   2   4         12.89         10.37         2.39 o
   9   2   4          7.12          3.72         1.86 o
  10   2   4         13.24         11.44         2.66 o
  11   2   4          0.09          0.53         2.13 o
 -12   3   4         20.27         30.58         7.45 o
 -11   3   4          1.41          2.13         4.26 o
 -10   3   4         24.20         27.39         5.85 o
  -9   3   4         50.29         43.61         6.91 o
  -8   3   4         32.30         34.84         3.46 o
  -7   3   4        500.47        458.43         9.57 o
  -6   3   4          6.99          9.04         1.60 o
  -5   3   4         57.93         60.63         2.66 o
  -4   3   4        267.38        269.11         5.85 o
  -3   3   4        307.79        329.21         7.45 o
  -2   3   4        143.66        141.99         3.99 o
  -1   3   4        475.87        485.82         8.78 o
   0   3   4         47.01         46.81         1.60 o
   1   3   4          3.62          5.05         1.06 o
   2   3   4          2.35          2.39         1.06 o
   3   3   4        571.63        583.69        10.64 o
   4   3   4        293.82        314.05         6.65 o
   5   3   4         30.75         30.05         2.66 o
   6   3   4         87.20        101.86         4.79 o
   7   3   4          8.10          4.52         2.13 o
   8   3   4          2.44          4.52         1.86 o
   9   3   4          6.53          9.31         2.39 o
  10   3   4        164.22        158.47         7.45 o
  11   3   4        123.62        116.22         6.65 o
 -12   4   4         10.89         18.62         8.51 o
 -11   4   4          1.78          1.86         4.52 o
 -10   4   4          6.82          6.91         3.99 o
  -9   4   4          1.51          6.65         3.99 o
  -8   4   4        423.20        373.62        10.64 o
  -7   4   4        368.53        357.40         7.98 o
  -6   4   4        203.10        185.87         5.05 o
  -5   4   4        592.88        608.95        12.77 o
  -4   4   4         11.22          7.98         1.33 o
  -3   4   4        532.13        576.51        10.37 o
  -2   4   4        231.50        239.06         5.05 o
  -1   4   4         73.99         80.58         2.39 o
   0   4   4        113.30        124.99         2.66 o
   1   4   4        201.18        188.79         3.72 o
   2   4   4       3839.74       4050.17        59.84 o
   3   4   4         54.36         49.20         2.13 o
   4   4   4         67.68         70.47         2.66 o
   5   4   4         85.58         88.29         4.26 o
   6   4   4          0.87          2.66         1.60 o
   7   4   4         60.66         62.50         3.99 o
   8   4   4        155.81        168.31         6.91 o
   9   4   4        138.87        131.64         6.12 o
  10   4   4         19.12         15.69         3.19 o
  11   4   4          8.85          8.24         2.93 o
 -12   5   4         34.39         20.74         8.51 o
 -11   5   4         77.28         92.28         9.57 o
 -10   5   4          0.05          2.13         3.72 o
  -9   5   4         10.65         11.97         4.79 o
  -8   5   4         71.57         67.55         3.46 o
  -7   5   4        431.69        420.40         9.31 o
  -6   5   4        425.61        442.21        10.11 o
  -5   5   4        493.54        486.89        10.64 o
  -4   5   4         13.12         18.62         2.13 o
  -3   5   4         26.94         23.93         1.60 o
  -2   5   4        605.28        616.40        11.17 o
  -1   5   4         48.09         42.55         1.86 o
   0   5   4        924.04        957.29        14.09 o
   1   5   4        721.17        723.02        11.17 o
   2   5   4        126.26        114.09         2.93 o
   3   5   4        189.39        174.17         3.99 o
   4   5   4          6.91          9.04         1.60 o
   5   5   4         36.93         35.37         3.46 o
   6   5   4        233.15        240.65         7.98 o
   7   5   4         18.66         16.49         2.66 o
   8   5   4         27.71         26.86         3.46 o
   9   5   4         12.25          7.71         2.39 o
  10   5   4        128.70        119.94         6.38 o
  11   5   4         16.80         15.96         3.46 o
 -12   6   4         18.55         21.81         9.04 o
 -11   6   4          8.53         12.23         5.05 o
 -10   6   4          3.33          5.58         3.72 o
  -9   6   4          2.61          4.26         3.72 o
  -8   6   4          0.20          1.33         1.33 o
  -7   6   4         48.37         56.91         3.19 o
  -6   6   4        320.80        328.15         8.24 o
  -5   6   4         17.98         22.07         2.39 o
  -4   6   4          0.82          1.06         1.33 o
  -3   6   4        319.37        313.52         6.65 o
  -2   6   4         73.18         77.66         2.66 o
  -1   6   4        405.86        399.39         7.71 o
   0   6   4        392.18        410.30         6.91 o
   1   6   4          9.56         14.09         1.33 o
   2   6   4         45.55         50.53         2.13 o
   3   6   4        377.44        369.37         7.18 o
   4   6   4         66.45         73.67         2.66 o
   5   6   4          0.13          3.19         2.13 o
   6   6   4          1.51          3.46         1.86 o
   7   6   4         43.57         48.40         3.72 o
   8   6   4        147.30        156.61         6.65 o
   9   6   4         39.56         38.56         3.72 o
  10   6   4          0.58          0.53         1.86 o
  11   6   4          1.46          4.52         2.39 o
 -11   7   4          1.98          0.00         7.18 o
 -10   7   4          8.86         11.97         4.26 o
  -9   7   4          0.15          3.46         3.46 o
  -8   7   4          2.88          4.26         1.60 o
  -7   7   4          2.43          1.86         1.33 o
  -6   7   4        163.44        160.07         5.32 o
  -5   7   4        276.75        268.04         7.18 o
  -4   7   4          0.21          1.06         1.33 o
  -3   7   4         69.29         66.22         2.66 o
  -2   7   4        206.20        199.96         4.79 o
  -1   7   4         14.16         15.96         1.60 o
   0   7   4         12.93         11.17         1.33 o
   1   7   4         37.27         35.37         1.60 o
   2   7   4          3.58          5.32         1.33 o
   3   7   4          3.20          2.93         1.06 o
   4   7   4        109.79        118.61         3.46 o
   5   7   4       1018.79       1058.34        24.47 o
   6   7   4         97.16        103.72         4.52 o
   7   7   4          4.09          0.53         2.13 o
   8   7   4          0.12          0.53         1.60 o
   9   7   4          5.60          3.19         1.86 o
  10   7   4          1.83          2.93         2.13 o
  11   7   4         79.34         68.08         7.71 o
 -11   8   4          2.74          7.18         8.24 o
 -10   8   4         62.29         84.04        12.77 o
  -9   8   4         10.04          5.85         2.66 o
  -8   8   4         51.44         37.76         3.46 o
  -7   8   4         16.38         13.83         2.66 o
  -6   8   4        354.94        362.98        10.37 o
  -5   8   4        129.93        142.78         5.58 o
  -4   8   4        460.23        454.97        11.70 o
  -3   8   4       1236.37       1272.93        27.13 o
  -2   8   4         26.83         26.33         2.13 o
  -1   8   4        116.10        120.21         3.72 o
   0   8   4        551.05        598.85        11.17 o
   1   8   4        149.08        170.44         3.72 o
   2   8   4        236.04        228.68         5.05 o
   3   8   4        289.36        298.36         5.85 o
   4   8   4          0.85          1.33         1.06 o
   5   8   4        204.53        219.64         6.91 o
   6   8   4         40.74         39.09         3.46 o
   7   8   4        110.79        128.18         6.12 o
   8   8   4          9.93          6.91         2.13 o
   9   8   4         19.17         18.35         3.19 o
  10   8   4          0.00          3.46         2.39 o
  11   8   4          7.86          9.04         3.99 o
 -11   9   4         40.31         35.10        11.44 o
 -10   9   4          1.38          5.05         6.65 o
  -9   9   4         32.53         26.06         4.26 o
  -8   9   4         12.78         19.41         2.93 o
  -7   9   4         31.90         34.04         3.99 o
  -6   9   4        115.89        106.38         5.32 o
  -5   9   4         41.50         46.54         3.72 o
  -4   9   4        302.83        292.78         8.78 o
  -3   9   4        135.43        131.38         5.32 o
  -2   9   4         17.92         14.63         1.86 o
  -1   9   4          0.21          1.06         1.06 o
   0   9   4        109.66        102.65         3.72 o
   1   9   4         97.16        101.06         3.46 o
   2   9   4        228.95        237.19         5.32 o
   3   9   4        508.66        494.33        10.11 o
   4   9   4         31.32         37.76         2.39 o
   5   9   4        115.12        106.38         5.32 o
   6   9   4        121.66        118.61         5.85 o
   7   9   4         25.18         26.86         3.46 o
   8   9   4        108.88        126.06         7.18 o
   9   9   4          3.95          1.33         2.39 o
  10   9   4          4.91          2.93         2.66 o
 -10  10   4          7.61         15.16         8.51 o
  -9  10   4         34.80         46.54         4.79 o
  -8  10   4        422.31        458.43        15.96 o
  -7  10   4          9.55          6.91         2.93 o
  -6  10   4        306.15        302.35         9.84 o
  -5  10   4          0.04          0.80         1.86 o
  -4  10   4         17.09         25.53         3.19 o
  -3  10   4         47.88         51.86         3.46 o
  -2  10   4        662.13        667.17        14.09 o
  -1  10   4        273.78        248.10         6.65 o
   0  10   4        587.25        578.90        12.50 o
   1  10   4         96.59        111.96         4.26 o
   2  10   4        118.44        117.01         3.72 o
   3  10   4         15.47         15.69         1.86 o
   4  10   4         19.96         23.93         2.13 o
   5  10   4        357.80        359.26        10.90 o
   6  10   4         33.99         42.02         3.99 o
   7  10   4         26.48         28.46         3.72 o
   8  10   4        102.35        110.10         6.12 o
   9  10   4         73.82         96.54         8.51 o
 -10  11   4        148.46        179.22        18.88 o
  -9  11   4         59.90         72.07         7.18 o
  -8  11   4         12.45         22.87         4.52 o
  -7  11   4          0.02          1.33         2.93 o
  -6  11   4          8.33          6.12         2.66 o
  -5  11   4        170.32        161.67         6.65 o
  -4  11   4         46.97         40.69         3.46 o
  -3  11   4        453.14        468.80        12.50 o
  -2  11   4        427.66        414.82        10.37 o
  -1  11   4          7.62          9.57         1.86 o
   0  11   4         54.96         48.14         2.93 o
   1  11   4        138.22        129.25         4.79 o
   2  11   4         29.57         36.17         2.93 o
   3  11   4        216.39        220.17         6.65 o
   4  11   4         35.55         27.92         3.46 o
   5  11   4         35.11         42.55         4.79 o
   6  11   4         13.06         12.77         3.46 o
   7  11   4         81.71         80.85         5.85 o
   8  11   4        188.68        196.77        10.11 o
   9  11   4          0.52          4.79         3.72 o
  -9  12   4          1.21         17.82        10.11 o
  -8  12   4          6.75          5.85         3.72 o
  -7  12   4        226.89        282.67        12.23 o
  -6  12   4          1.65          2.13         2.93 o
  -5  12   4          6.76         13.03         3.46 o
  -4  12   4          4.39          8.51         3.19 o
  -3  12   4        260.30        247.83         9.84 o
  -2  12   4        701.66        695.36        19.95 o
  -1  12   4          5.94          3.46         1.86 o
   0  12   4          0.73          3.72         1.86 o
   1  12   4         23.91         22.87         2.66 o
   2  12   4        112.65        106.64         4.52 o
   3  12   4          0.25          0.53         1.60 o
   4  12   4          1.13          2.13         2.13 o
   5  12   4        120.49        120.21         7.45 o
   6  12   4         12.03         17.02         3.46 o
   7  12   4         16.68         11.97         3.46 o
   8  12   4         24.65         17.82         3.72 o
   9  12   4         50.40         30.85         8.78 o
  -9  13   4          0.29          9.31         6.38 o
  -8  13   4          5.41          9.84         5.05 o
  -7  13   4          4.51          5.32         3.19 o
  -6  13   4         10.32         10.11         2.93 o
  -5  13   4         26.72         23.93         3.46 o
  -4  13   4        199.42        211.40         7.98 o
  -3  13   4        593.49        559.22        17.02 o
  -2  13   4         61.80         54.78         4.26 o
  -1  13   4        135.61        133.21         5.32 o
   0  13   4        124.76        119.41         5.05 o
   1  13   4        838.88        790.83        17.29 o
   2  13   4         80.60         76.33         4.26 o
   3  13   4         41.01         37.50         3.46 o
   4  13   4        143.61        151.83         6.65 o
   5  13   4         16.62         11.44         3.19 o
   6  13   4         48.15         44.41         4.79 o
   7  13   4         25.12         33.51         4.79 o
   8  13   4        120.42        142.25         9.04 o
  -8  14   4         86.96        112.49        11.44 o
  -7  14   4         20.50         18.88         3.99 o
  -6  14   4          8.10          7.45         3.19 o
  -5  14   4          2.80          1.86         2.13 o
  -4  14   4         30.01         36.43         3.99 o
  -3  14   4         39.33         50.26         4.26 o
  -2  14   4        365.63        364.05        11.17 o
  -1  14   4        134.90        131.11         6.38 o
   0  14   4        110.99        103.98         5.05 o
   1  14   4         32.05         38.83         3.72 o
   2  14   4          0.15          1.06         1.86 o
   3  14   4         12.21         13.03         2.93 o
   4  14   4         20.49         27.92         3.72 o
   5  14   4        166.82        176.82        11.17 o
   6  14   4          4.96          4.79         2.66 o
   7  14   4          9.02          5.85         3.19 o
   8  14   4          0.98          3.46         3.99 o
  -8  15   4          0.86          0.00         8.24 o
  -7  15   4         11.92          5.85         3.19 o
  -6  15   4          0.52          0.00         2.93 o
  -5  15   4         31.08         33.77         4.52 o
  -4  15   4         16.76         23.93         3.72 o
  -3  15   4          8.54         13.56         3.19 o
  -2  15   4        456.61        437.42        13.03 o
  -1  15   4         90.14         96.80         5.58 o
   0  15   4         19.27         17.82         2.66 o
   1  15   4         28.64         37.23         3.46 o
   2  15   4        114.09        112.23         5.32 o
   3  15   4          1.01          0.00         2.13 o
   4  15   4         24.20         22.07         3.46 o
   5  15   4        139.67        153.16        10.90 o
   6  15   4         90.73        108.77         7.71 o
   7  15   4         32.33         30.05         6.65 o
  -7  16   4         17.95         22.07         4.79 o
  -6  16   4          5.34          6.65         3.46 o
  -5  16   4          0.29          1.60         2.93 o
  -4  16   4          0.00          2.39         2.66 o
  -3  16   4        180.36        199.43         8.51 o
  -2  16   4          4.17          5.58         2.66 o
  -1  16   4          8.37          9.31         2.93 o
   0  16   4          3.45          9.04         2.93 o
   1  16   4         99.87         98.13         5.05 o
   2  16   4          0.09          1.33         2.13 o
   3  16   4         29.41         26.06         3.72 o
   4  16   4         13.61         11.70         2.93 o
   5  16   4          5.49          6.65         5.32 o
   6  16   4        112.67        106.38         7.98 o
  -6  17   4         35.96         47.07         5.85 o
  -5  17   4         54.76         71.01         6.38 o
  -4  17   4         24.89         18.88         3.99 o
  -3  17   4          7.36          1.86         2.93 o
  -2  17   4          8.44          7.71         3.19 o
  -1  17   4          6.38          9.84         3.19 o
   0  17   4          0.83          4.79         2.93 o
   1  17   4         66.59         73.13         5.58 o
   2  17   4         14.45         15.96         3.46 o
   3  17   4          2.39          1.86         2.66 o
   4  17   4          1.63          2.93         3.46 o
   5  17   4         79.37         80.85        13.30 o
  -4  18   4         35.88         39.09         5.58 o
  -3  18   4         22.79         22.34         4.52 o
  -2  18   4         20.79         17.29         4.26 o
  -1  18   4          9.58          7.18         3.19 o
   0  18   4          2.17          0.00         2.66 o
   1  18   4         11.06         13.03         4.52 o
   2  18   4         81.76         91.75         6.12 o
   3  18   4          5.36          9.57         3.46 o
   4  18   4          0.22          0.27         3.72 o
   0  19   4        170.37        184.01        13.83 o
   1  19   4         38.43         30.32         6.91 o
   2  19   4          0.14          1.06         3.99 o
 -11   1   5         17.35         13.56         4.79 o
 -10   1   5         78.44         86.70         8.78 o
  -9   1   5         17.99         11.97         4.79 o
  -8   1   5          1.45          2.39         2.13 o
  -7   1   5         24.45         29.25         3.19 o
  -6   1   5        167.21        178.69         6.38 o
  -5   1   5         58.33         47.87         3.19 o
  -4   1   5        268.62        261.39         7.45 o
  -3   1   5        278.94        254.75         7.18 o
  -2   1   5        420.14        454.97         9.31 o
  -1   1   5        251.70        277.62         6.38 o
   0   1   5        673.30        660.28        10.11 o
   1   1   5        209.58        216.18         4.26 o
   2   1   5       1543.35       1564.11        26.06 o
   3   1   5        737.94        755.46        13.56 o
   4   1   5        124.29        119.41         4.79 o
   5   1   5        149.73        159.80         6.12 o
   6   1   5         14.56         13.83         2.66 o
   7   1   5        193.00        197.57         7.45 o
   8   1   5          0.39          1.06         1.60 o
   9   1   5        187.96        204.75         8.24 o
  10   1   5         46.71         40.16         4.26 o
  11   1   5          0.25          2.93         2.39 o
 -11   2   5          1.23          9.04         4.52 o
 -10   2   5         49.67         58.51         7.45 o
  -9   2   5          0.31          0.00         2.93 o
  -8   2   5         44.69         38.03         3.46 o
  -7   2   5        113.67        107.44         5.05 o
  -6   2   5        280.66        257.41         7.98 o
  -5   2   5        193.30        186.40         6.12 o
  -4   2   5        191.62        178.95         5.85 o
  -3   2   5          9.48         10.90         1.60 o
  -2   2   5        218.10        229.75         5.58 o
  -1   2   5        148.65        166.45         4.52 o
   0   2   5        505.47        502.84         7.98 o
   1   2   5        989.55        952.76        14.36 o
   2   2   5        630.01        603.64        11.17 o
   3   2   5          0.12          1.06         1.06 o
   4   2   5         69.63         67.28         3.19 o
   5   2   5        252.56        260.86         8.24 o
   6   2   5          6.98          7.45         2.13 o
   7   2   5         11.80         13.03         2.66 o
   8   2   5          0.02          0.00         1.60 o
   9   2   5         44.62         47.34         3.99 o
  10   2   5         11.93          8.78         2.93 o
  11   2   5         11.53          7.71         3.19 o
 -11   3   5         54.89         56.65         8.24 o
 -10   3   5          0.14          0.00         4.52 o
  -9   3   5          9.65          7.18         4.52 o
  -8   3   5        168.38        183.74         7.18 o
  -7   3   5        282.05        282.14         8.51 o
  -6   3   5        147.04        149.43         5.85 o
  -5   3   5        366.17        377.61        10.11 o
  -4   3   5        306.00        288.25         7.98 o
  -3   3   5        173.35        187.73         5.05 o
  -2   3   5        265.16        284.27         6.65 o
  -1   3   5        173.51        178.69         4.79 o
   0   3   5         36.77         29.52         1.33 o
   1   3   5        359.35        354.47         6.12 o
   2   3   5         29.68         26.59         1.86 o
   3   3   5         50.17         58.24         2.39 o
   4   3   5         57.86         58.51         2.93 o
   5   3   5         23.73         24.20         2.93 o
   6   3   5         19.27         17.29         2.66 o
   7   3   5        225.60        234.27         8.24 o
   8   3   5          0.01          0.53         1.86 o
   9   3   5         25.35         29.52         3.72 o
  10   3   5         12.92         11.44         2.93 o
  11   3   5         50.84         43.88         6.91 o
 -11   4   5          4.66          3.19         4.79 o
 -10   4   5        145.67        158.21        11.44 o
  -9   4   5          0.03          1.86         3.72 o
  -8   4   5        439.40        496.73        13.30 o
  -7   4   5        459.52        439.55        11.97 o
  -6   4   5          7.70          6.38         2.13 o
  -5   4   5         89.35         94.14         4.26 o
  -4   4   5        127.60        119.67         3.99 o
  -3   4   5        129.84        129.78         3.99 o
  -2   4   5       1169.91       1279.05        23.67 o
  -1   4   5         11.66         12.50         1.60 o
   0   4   5          6.22          5.85         1.06 o
   1   4   5        821.35        814.50        12.50 o
   2   4   5        143.25        154.75         3.99 o
   3   4   5         28.82         33.77         1.86 o
   4   4   5        104.85        101.86         3.46 o
   5   4   5         20.39         21.54         2.93 o
   6   4   5        183.66        196.50         7.18 o
   7   4   5         58.77         65.69         4.26 o
   8   4   5         34.32         37.76         3.72 o
   9   4   5        212.71        212.73         8.51 o
  10   4   5         29.68         25.00         3.99 o
  11   4   5          5.95          4.26         7.71 o
 -11   5   5        114.61        151.83        12.23 o
 -10   5   5         11.91          1.33         4.26 o
  -9   5   5          0.28          2.39         3.72 o
  -8   5   5         33.55         38.03         3.99 o
  -7   5   5        118.39        116.48         5.32 o
  -6   5   5        184.30        155.82         5.85 o
  -5   5   5         44.28         35.10         2.93 o
  -4   5   5          1.13          1.60         1.33 o
  -3   5   5         14.30         17.82         1.86 o
  -2   5   5          5.14          5.32         1.33 o
  -1   5   5        200.32        196.77         5.32 o
   0   5   5        706.85        727.80        10.64 o
   1   5   5          5.90          3.99         0.80 o
   2   5   5         85.89         82.44         2.66 o
   3   5   5        104.15        113.56         3.46 o
   4   5   5        159.77        170.71         4.79 o
   5   5   5         37.43         42.82         3.46 o
   6   5   5          1.93          2.39         1.60 o
   7   5   5         10.08          5.58         2.39 o
   8   5   5         28.37         27.92         3.46 o
   9   5   5         20.07         15.42         2.93 o
  10   5   5        140.39        135.60         7.18 o
 -11   6   5          0.01          2.93         4.79 o
 -10   6   5          9.35          4.79         4.52 o
  -9   6   5         38.04         30.58         6.12 o
  -8   6   5         61.41         65.95         4.79 o
  -7   6   5          5.77          1.60         1.86 o
  -6   6   5         11.08         11.44         2.39 o
  -5   6   5        149.25        150.23         5.05 o
  -4   6   5        309.40        307.93         7.71 o
  -3   6   5         34.88         33.51         2.39 o
  -2   6   5         73.06         79.78         3.19 o
  -1   6   5        208.32        214.85         5.58 o
   0   6   5        205.80        216.45         4.26 o
   1   6   5         65.74         61.96         2.13 o
   2   6   5        161.93        166.45         3.72 o
   3   6   5          6.31          3.72         1.06 o
   4   6   5          4.28          4.26         1.33 o
   5   6   5         64.45         81.11         4.52 o
   6   6   5        270.84        285.86         9.57 o
   7   6   5         13.46         10.37         2.66 o
   8   6   5         99.14        105.31         5.85 o
   9   6   5         62.51         73.13         5.05 o
  10   6   5          2.04          3.99         2.66 o
 -11   7   5         13.76         22.34        11.17 o
 -10   7   5          1.37          2.66         6.91 o
  -9   7   5          0.49          0.53         4.52 o
  -8   7   5         15.25         13.56         3.19 o
  -7   7   5          1.40          0.27         1.86 o
  -6   7   5          8.10          3.99         2.13 o
  -5   7   5        238.95        259.00         7.18 o
  -4   7   5        170.21        188.26         5.58 o
  -3   7   5         49.18         55.32         2.93 o
  -2   7   5         34.16         38.03         2.39 o
  -1   7   5         61.64         65.16         2.93 o
   0   7   5          0.96          1.06         1.06 o
   1   7   5        604.21        583.42         9.04 o
   2   7   5         58.79         62.23         2.39 o
   3   7   5        257.74        230.28         5.32 o
   4   7   5         25.73         28.99         2.13 o
   5   7   5        325.42        343.57        10.37 o
   6   7   5         12.31         17.55         3.19 o
   7   7   5         71.08         68.35         4.79 o
   8   7   5          8.87         11.17         2.93 o
   9   7   5          9.77         10.90         2.93 o
  10   7   5         21.09         18.35         3.72 o
 -10   8   5          0.39          3.99         7.71 o
  -9   8   5         15.39          5.58         5.85 o
  -8   8   5         12.82         14.36         3.99 o
  -7   8   5        225.17        242.78         9.57 o
  -6   8   5          1.13          4.79         2.39 o
  -5   8   5          0.26          0.00         1.60 o
  -4   8   5        118.86        129.25         5.32 o
  -3   8   5        313.73        295.97         8.51 o
  -2   8   5        178.44        176.82         6.12 o
  -1   8   5         91.28         80.05         3.99 o
   0   8   5          4.56          3.99         1.60 o
   1   8   5         86.73         82.44         2.93 o
   2   8   5         69.45         63.29         2.39 o
   3   8   5         38.66         42.28         2.39 o
   4   8   5        121.75        128.98         3.99 o
   5   8   5         63.15         70.21         4.26 o
   6   8   5         31.19         33.51         3.99 o
   7   8   5         71.84         71.01         5.32 o
   8   8   5          9.09          5.85         2.66 o
   9   8   5         53.20         51.06         4.52 o
  10   8   5         62.68         65.69         6.12 o
 -10   9   5          0.06          0.00         7.98 o
  -9   9   5          3.70          0.00         4.79 o
  -8   9   5         20.03         15.69         3.99 o
  -7   9   5          6.18         12.23         3.99 o
  -6   9   5         33.43         29.25         3.99 o
  -5   9   5        395.76        429.18        11.97 o
  -4   9   5        679.76        664.54        16.22 o
  -3   9   5        167.68        169.91         6.38 o
  -2   9   5        241.65        226.56         7.18 o
  -1   9   5         68.86         57.44         3.46 o
   0   9   5         20.84         21.81         2.66 o
   1   9   5         53.45         45.74         2.66 o
   2   9   5        266.83        266.18         6.65 o
   3   9   5        282.32        278.68         6.38 o
   4   9   5         30.81         34.84         2.66 o
   5   9   5          3.34          5.05         2.66 o
   6   9   5         76.59         79.52         5.85 o
   7   9   5         30.99         39.09         4.79 o
   8   9   5         10.00         10.90         3.19 o
   9   9   5          8.25          9.57         3.19 o
  10   9   5          0.43          4.52         4.79 o
 -10  10   5          1.59          4.79         8.24 o
  -9  10   5         21.15         26.86         9.04 o
  -8  10   5         13.32          6.91         3.46 o
  -7  10   5          1.35          4.52         3.19 o
  -6  10   5         95.19        114.09         6.12 o
  -5  10   5          2.16          2.39         2.13 o
  -4  10   5         31.88         38.30         3.72 o
  -3  10   5       1238.45       1194.51        26.33 o
  -2  10   5        309.15        294.37         8.78 o
  -1  10   5         19.39         20.21         2.66 o
   0  10   5          4.94          5.05         1.86 o
   1  10   5          3.79          1.60         1.60 o
   2  10   5          2.76          3.72         1.60 o
   3  10   5          0.14          0.53         1.06 o
   4  10   5        167.65        167.78         5.32 o
   5  10   5         99.02         97.60         5.32 o
   6  10   5         17.32         22.87         4.52 o
   7  10   5         59.86         56.38         5.58 o
   8  10   5         61.82         65.95         5.58 o
   9  10   5          2.20          0.27         2.93 o
 -10  11   5          6.03          0.53         6.38 o
  -9  11   5          8.29          8.78         8.24 o
  -8  11   5          0.71          4.52         3.72 o
  -7  11   5          0.79          1.33         2.66 o
  -6  11   5          4.67         10.11         3.19 o
  -5  11   5          8.06          6.91         2.39 o
  -4  11   5          0.42          0.80         1.86 o
  -3  11   5        187.13        178.95         6.91 o
  -2  11   5          0.02          3.46         2.13 o
  -1  11   5         34.72         37.50         3.46 o
   0  11   5          3.83          6.38         2.13 o
   1  11   5        191.48        180.55         6.12 o
   2  11   5         85.62         91.22         3.46 o
   3  11   5        432.67        433.96         8.51 o
   4  11   5        340.52        319.90         8.24 o
   5  11   5         28.12         27.13         3.72 o
   6  11   5          2.91          5.32         2.66 o
   7  11   5          2.84          4.52         2.66 o
   8  11   5          0.16          2.39         3.19 o
   9  11   5          0.67          0.00         3.46 o
  -8  12   5         96.72        125.79         9.84 o
  -7  12   5         32.34         55.32         7.71 o
  -6  12   5          2.70          4.52         2.93 o
  -5  12   5         69.10         64.62         5.32 o
  -4  12   5        119.40        120.47         6.91 o
  -3  12   5          6.59          4.26         2.66 o
  -2  12   5          4.81          2.13         2.39 o
  -1  12   5        420.71        397.03        13.30 o
   0  12   5          5.38          6.91         2.66 o
   1  12   5        163.93        162.46         6.65 o
   2  12   5          7.19          3.19         1.86 o
   3  12   5          0.00          0.53         1.86 o
   4  12   5         15.58         18.08         2.93 o
   5  12   5          1.25          1.86         1.86 o
   6  12   5         40.75         46.27         4.79 o
   7  12   5         17.04         16.75         3.99 o
   8  12   5          5.34          0.00         2.93 o
  -8  13   5         22.49         33.51         7.71 o
  -7  13   5         25.09         44.94         5.85 o
  -6  13   5         26.20         52.12         5.85 o
  -5  13   5         10.39         11.70         3.72 o
  -4  13   5          2.49          1.06         2.39 o
  -3  13   5        200.03        220.71         9.57 o
  -2  13   5         81.73         99.99         6.38 o
  -1  13   5         56.50         58.77         4.26 o
   0  13   5         38.39         38.03         3.72 o
   1  13   5         23.94         27.39         3.46 o
   2  13   5         50.49         55.58         3.72 o
   3  13   5        137.41        136.67         5.58 o
   4  13   5        188.75        204.22         7.98 o
   5  13   5         84.72         89.89         7.71 o
   6  13   5          5.71          4.79         2.93 o
   7  13   5          0.58          0.53         2.39 o
   8  13   5         16.49         14.36         4.79 o
  -8  14   5         57.17         79.52         7.18 o
  -7  14   5         12.18         12.77         3.72 o
  -6  14   5         30.70         33.51         4.79 o
  -5  14   5         26.50         21.81         3.72 o
  -4  14   5          5.27         10.11         2.93 o
  -3  14   5          2.01          0.00         1.86 o
  -2  14   5         16.98         22.61         3.46 o
  -1  14   5         46.37         39.36         3.99 o
   0  14   5         72.31         61.43         4.52 o
   1  14   5         41.89         38.56         3.99 o
   2  14   5         37.69         39.36         3.99 o
   3  14   5         97.39         94.14         5.05 o
   4  14   5          5.14          2.39         2.13 o
   5  14   5        103.26        108.77         7.18 o
   6  14   5         54.10         51.33         5.58 o
   7  14   5         15.13         16.75         5.85 o
  -7  15   5         12.11         10.64         3.99 o
  -6  15   5         13.03          9.84         3.72 o
  -5  15   5          7.06          7.45         3.19 o
  -4  15   5         27.11         33.24         4.52 o
  -3  15   5        121.36        136.14         6.91 o
  -2  15   5         70.37         78.19         5.32 o
  -1  15   5         92.97         96.80         5.58 o
   0  15   5          0.16          2.66         2.13 o
   1  15   5          2.60          2.93         2.39 o
   2  15   5        109.82        103.72         5.85 o
   3  15   5         11.70          7.45         2.39 o
   4  15   5          7.33          1.06         2.93 o
   5  15   5        171.22        177.36         9.57 o
   6  15   5          3.20          1.86         2.93 o
  -6  16   5          3.90          8.24         3.72 o
  -5  16   5          6.89          4.79         3.46 o
  -4  16   5        174.70        168.31         8.24 o
  -3  16   5         25.64         15.96         3.46 o
  -2  16   5          7.56         10.90         3.19 o
  -1  16   5         45.66         42.02         4.52 o
   0  16   5          2.76          4.79         2.93 o
   1  16   5         42.67         42.02         4.79 o
   2  16   5         16.71         14.89         3.46 o
   3  16   5         13.41          7.98         3.72 o
   4  16   5        141.19        137.73        10.90 o
   5  16   5         72.74         70.21         6.91 o
   6  16   5         47.37         31.38         7.98 o
  -5  17   5          0.23          0.80         8.24 o
  -4  17   5          0.03          0.80         3.46 o
  -3  17   5          4.09          3.46         3.46 o
  -2  17   5         56.95         54.25         5.32 o
  -1  17   5         13.92         12.50         3.72 o
   0  17   5          0.28          0.53         2.66 o
   1  17   5         56.42         67.82         5.58 o
   2  17   5          3.09          1.33         3.46 o
   3  17   5         57.79         65.42         6.65 o
  -3  18   5          0.02          0.00         5.85 o
  -2  18   5          0.01          1.60         6.91 o
  -1  18   5         34.60         27.92         4.79 o
   0  18   5          0.03          1.60         2.66 o
   1  18   5         19.04         23.40         5.32 o
   2  18   5        107.83        127.39        10.37 o
   3  18   5        116.88        136.67        10.64 o
 -11   0   6        104.39        120.74        15.16 o
 -10   0   6         96.89        113.56        14.09 o
  -9   0   6        357.14        401.25        26.33 o
  -8   0   6         33.86         46.27         5.85 o
  -7   0   6        448.95        468.80        18.08 o
  -6   0   6        406.22        412.42        15.96 o
  -5   0   6          1.87          2.93         2.39 o
  -4   0   6          9.63          8.51         2.93 o
  -3   0   6       1326.79       1392.34        40.96 o
  -2   0   6        238.24        217.78         9.31 o
  -1   0   6         23.41         23.93         3.46 o
   0   0   6         79.21         89.09         4.52 o
   1   0   6        349.25        347.56         8.78 o
   2   0   6         16.49         25.26         2.66 o
   3   0   6        312.35        332.93        10.11 o
   4   0   6       1383.81       1395.00        43.08 o
   5   0   6        128.76        134.81         7.98 o
   6   0   6         18.37         18.62         3.99 o
   7   0   6         47.34         57.44         6.12 o
   8   0   6        169.00        184.54        10.90 o
   9   0   6          0.01          3.46         3.46 o
  10   0   6        131.89        139.86        10.90 o
 -11   1   6         38.56         50.79         7.71 o
 -10   1   6         59.42         72.34         9.04 o
  -9   1   6         13.45          4.52         4.26 o
  -8   1   6         35.25         39.36         3.99 o
  -7   1   6          1.22          2.93         2.13 o
  -6   1   6        515.84        512.95        13.30 o
  -5   1   6         56.39         61.96         3.72 o
  -4   1   6          4.26          3.99         1.86 o
  -3   1   6        100.36        102.12         4.26 o
  -2   1   6         44.91         45.74         3.19 o
  -1   1   6        383.60        383.46         9.57 o
   0   1   6         17.25         16.49         1.86 o
   1   1   6         23.61         27.66         1.60 o
   2   1   6         38.98         33.51         1.86 o
   3   1   6          0.42          1.06         1.06 o
   4   1   6         27.93         30.85         2.93 o
   5   1   6        509.85        533.96        13.83 o
   6   1   6         11.43          9.57         2.39 o
   7   1   6         22.67         18.35         2.93 o
   8   1   6         18.72         15.96         3.19 o
   9   1   6         23.93         32.18         3.99 o
  10   1   6          1.06          2.66         3.19 o
 -11   2   6         10.13         14.36         5.05 o
 -10   2   6         91.95        122.07        10.37 o
  -9   2   6         19.74         19.15         5.32 o
  -8   2   6          8.82          8.24         2.66 o
  -7   2   6        915.17        910.77        21.01 o
  -6   2   6         55.50         56.91         3.99 o
  -5   2   6        217.53        217.78         7.18 o
  -4   2   6        311.18        312.99         8.78 o
  -3   2   6        116.01        116.75         4.52 o
  -2   2   6          8.09         10.90         2.13 o
  -1   2   6         97.27         93.61         3.99 o
   0   2   6          0.44          1.86         1.06 o
   1   2   6        118.55        111.70         3.19 o
   2   2   6          0.02          1.06         0.80 o
   3   2   6        141.13        147.04         4.26 o
   4   2   6         41.21         38.56         3.19 o
   5   2   6        202.07        209.00         7.45 o
   6   2   6          2.35          0.27         1.60 o
   7   2   6          6.45          6.91         2.39 o
   8   2   6         51.76         48.14         3.99 o
   9   2   6          0.16          0.00         1.86 o
  10   2   6          0.58          2.93         2.93 o
 -11   3   6          4.60          1.60         3.99 o
 -10   3   6          7.64          5.05         4.79 o
  -9   3   6          0.55          5.05         3.46 o
  -8   3   6          4.26          1.60         2.13 o
  -7   3   6         44.10         39.89         3.72 o
  -6   3   6       1014.37        991.59        22.34 o
  -5   3   6        229.00        198.10         6.65 o
  -4   3   6         60.14         61.17         3.72 o
  -3   3   6        471.38        474.92        11.70 o
  -2   3   6         10.38          9.04         1.86 o
  -1   3   6        193.06        176.82         5.58 o
   0   3   6        165.01        145.18         3.72 o
   1   3   6         69.08         75.79         2.66 o
   2   3   6        382.52        356.60         6.91 o
   3   3   6        494.66        511.35        10.11 o
   4   3   6       1219.57       1218.41        27.13 o
   5   3   6        788.37        799.87        19.15 o
   6   3   6         38.60         43.61         3.72 o
   7   3   6         24.29         28.99         3.72 o
   8   3   6          2.02          2.13         1.86 o
   9   3   6         89.31        102.92         6.12 o
  10   3   6          2.82          2.13         2.93 o
 -11   4   6          2.62         10.37         6.91 o
 -10   4   6          7.08          6.38         4.79 o
  -9   4   6        123.64        137.47        10.64 o
  -8   4   6         22.46         34.04         3.99 o
  -7   4   6        100.44         87.76         5.05 o
  -6   4   6         86.83         98.93         5.05 o
  -5   4   6          1.81          3.19         1.86 o
  -4   4   6         74.55         73.13         3.99 o
  -3   4   6         12.44          7.98         1.86 o
  -2   4   6          7.16         14.89         2.13 o
  -1   4   6         11.12         11.17         1.60 o
   0   4   6        146.51        152.09         3.99 o
   1   4   6         14.77         19.41         1.60 o
   2   4   6          4.02          4.26         1.06 o
   3   4   6        403.56        413.49         8.51 o
   4   4   6          9.40         12.50         2.39 o
   5   4   6        280.66        285.86         9.04 o
   6   4   6         13.67         12.23         2.66 o
   7   4   6          7.28          6.12         2.39 o
   8   4   6         52.06         51.59         4.26 o
   9   4   6         81.79         85.37         6.12 o
  10   4   6        144.21        137.20         7.45 o
 -11   5   6         26.13         35.90         9.84 o
 -10   5   6          7.14          0.00         3.72 o
  -9   5   6          0.80          1.60         3.72 o
  -8   5   6         21.53         15.96         3.46 o
  -7   5   6         10.06          3.46         2.39 o
  -6   5   6        494.68        499.65        13.30 o
  -5   5   6        169.61        178.15         6.38 o
  -4   5   6        399.56        393.30        10.64 o
  -3   5   6       1246.70       1207.51        25.80 o
  -2   5   6        142.10        137.73         5.05 o
  -1   5   6        951.19        921.14        18.08 o
   0   5   6        254.81        246.50         5.85 o
   1   5   6       1149.88       1125.63        18.08 o
   2   5   6         33.98         33.77         2.13 o
   3   5   6        211.48        201.82         5.32 o
   4   5   6         11.47          9.84         2.13 o
   5   5   6          0.80          0.27         1.60 o
   6   5   6         37.66         43.35         3.72 o
   7   5   6          3.94          4.52         2.13 o
   8   5   6         12.62         13.83         2.93 o
   9   5   6         46.15         48.67         5.05 o
  10   5   6         12.45         10.90         3.72 o
 -10   6   6         28.94         25.00         6.12 o
  -9   6   6          1.94          0.27         4.26 o
  -8   6   6          1.83          1.06         2.39 o
  -7   6   6         81.77         83.51         5.32 o
  -6   6   6        365.13        378.14        10.90 o
  -5   6   6         12.39          8.51         2.13 o
  -4   6   6         44.13         45.48         3.19 o
  -3   6   6         66.24         60.63         3.46 o
  -2   6   6        377.82        369.10         8.78 o
  -1   6   6         10.90          9.84         1.86 o
   0   6   6        162.39        152.89         4.79 o
   1   6   6         13.40         13.83         1.60 o
   2   6   6          4.22          3.99         1.33 o
   3   6   6          1.48          0.53         1.06 o
   4   6   6        175.72        191.19         6.91 o
   5   6   6         10.55         14.63         2.66 o
   6   6   6         82.59         97.87         5.32 o
   7   6   6         61.03         64.36         4.79 o
   8   6   6          1.52          0.53         2.39 o
   9   6   6         24.48         30.85         4.52 o
  10   6   6         18.23         16.49         4.79 o
 -10   7   6          8.20         22.87        10.37 o
  -9   7   6         32.56         56.91        15.16 o
  -8   7   6          4.74          4.52         3.72 o
  -7   7   6          2.62          3.72         2.93 o
  -6   7   6          1.97          2.66         2.39 o
  -5   7   6          0.98          0.00         1.86 o
  -4   7   6        656.76        650.97        15.69 o
  -3   7   6          4.14          2.13         1.60 o
  -2   7   6        253.95        269.11         7.18 o
  -1   7   6          0.03          0.27         1.33 o
   0   7   6        142.65        149.70         4.79 o
   1   7   6         39.76         40.96         2.13 o
   2   7   6        292.09        277.62         6.12 o
   3   7   6          7.19          8.24         1.60 o
   4   7   6        480.23        496.19        13.03 o
   5   7   6        168.34        179.48         6.91 o
   6   7   6        150.31        157.68         6.91 o
   7   7   6         45.60         50.79         4.79 o
   8   7   6          0.67          1.60         2.39 o
   9   7   6        137.66        135.34         7.45 o
  10   7   6          5.27          0.00         5.32 o
 -10   8   6         26.18         34.57        11.97 o
  -9   8   6          1.49         11.70         8.78 o
  -8   8   6         64.63         66.75         6.12 o
  -7   8   6          2.80          4.79         3.99 o
  -6   8   6         65.76         83.24         5.85 o
  -5   8   6         86.17         84.84         5.85 o
  -4   8   6        159.81        156.88         7.18 o
  -3   8   6        254.13        245.44         7.98 o
  -2   8   6         37.34         42.28         3.46 o
  -1   8   6        233.84        232.14         7.45 o
   0   8   6         81.44         82.97         4.26 o
   1   8   6        211.28        209.00         6.12 o
   2   8   6          0.00          1.33         1.60 o
   3   8   6         87.77         88.03         3.46 o
   4   8   6        109.36        130.05         6.65 o
   5   8   6        133.72        140.39         6.38 o
   6   8   6        502.15        509.49        15.16 o
   7   8   6         43.07         53.72         5.58 o
   8   8   6          4.47          2.39         3.19 o
   9   8   6         81.74         85.10         6.91 o
 -10   9   6         16.90         14.36        10.37 o
  -9   9   6         34.31         45.21        12.50 o
  -8   9   6         10.79          7.45         5.58 o
  -7   9   6         58.48         78.19         6.38 o
  -6   9   6         25.14         21.01         3.72 o
  -5   9   6         71.19         71.54         5.58 o
  -4   9   6        106.81        111.70         6.38 o
  -3   9   6         40.23         37.50         3.46 o
  -2   9   6        144.60        147.04         5.85 o
  -1   9   6        137.09        146.24         5.85 o
   0   9   6        151.41        152.09         5.85 o
   1   9   6         12.88         11.97         2.13 o
   2   9   6          2.53          2.13         1.60 o
   3   9   6         35.77         42.82         3.19 o
   4   9   6         12.42         11.17         2.39 o
   5   9   6          1.19          2.66         2.13 o
   6   9   6         34.04         41.49         5.05 o
   7   9   6         12.96         18.88         3.99 o
   8   9   6          1.74          7.45         3.99 o
   9   9   6          0.00          1.33         3.19 o
  -9  10   6          0.66          6.12         8.78 o
  -8  10   6         10.63         18.88         4.79 o
  -7  10   6        187.39        234.00        10.64 o
  -6  10   6        211.81        262.46        10.90 o
  -5  10   6          7.90          5.58         3.19 o
  -4  10   6         28.90         30.05         3.72 o
  -3  10   6        101.34        111.43         5.32 o
  -2  10   6        215.80        213.26         7.45 o
  -1  10   6         20.22         22.61         3.19 o
   0  10   6          1.41          0.80         1.86 o
   1  10   6        372.26        358.20        10.37 o
   2  10   6         82.77         83.24         3.99 o
   3  10   6         62.22         53.19         3.46 o
   4  10   6         41.84         40.69         3.19 o
   5  10   6         10.58          7.45         2.13 o
   6  10   6          4.75          2.93         2.66 o
   7  10   6         82.10         82.71         6.38 o
   8  10   6         12.18          6.65         4.52 o
   9  10   6         75.31         81.64        11.17 o
  -9  11   6          1.41          0.00         7.18 o
  -8  11   6        126.21        157.94         9.57 o
  -7  11   6         88.39        133.21         8.24 o
  -6  11   6          0.10          2.13         2.93 o
  -5  11   6          7.56          3.46         2.66 o
  -4  11   6         75.60         82.71         4.79 o
  -3  11   6        143.75        143.32         6.12 o
  -2  11   6          0.01          0.53         1.86 o
  -1  11   6        493.13        482.90        13.03 o
   0  11   6        313.89        294.90         9.31 o
   1  11   6         67.43         55.32         3.99 o
   2  11   6         89.48         86.17         4.26 o
   3  11   6         15.41         19.68         2.39 o
   4  11   6         23.65         23.40         3.46 o
   5  11   6          0.88          1.33         1.60 o
   6  11   6          3.58          1.33         1.86 o
   7  11   6          0.00          1.86         4.52 o
   8  11   6          5.12          7.45         5.58 o
  -8  12   6         39.05         38.30         6.91 o
  -7  12   6          0.63          5.05         4.52 o
  -6  12   6        166.85        187.73        10.11 o
  -5  12   6          3.39          3.99         3.19 o
  -4  12   6         99.35        100.79         5.85 o
  -3  12   6         30.65         29.79         4.26 o
  -2  12   6        204.51        201.56         9.04 o
  -1  12   6         73.67         74.73         5.58 o
   0  12   6         15.11          9.31         2.93 o
   1  12   6         38.73         46.27         4.52 o
   2  12   6        222.28        240.12         8.51 o
   3  12   6         14.89         14.89         2.93 o
   4  12   6        184.81        198.10        16.49 o
   5  12   6         63.08         55.05         6.12 o
   6  12   6          0.06          1.06         2.39 o
   7  12   6          4.10          1.60         2.93 o
   8  12   6          0.08          0.00         4.79 o
  -8  13   6         29.67         46.81         7.98 o
  -7  13   6         61.18         63.56         8.24 o
  -6  13   6        113.49        134.27        10.11 o
  -5  13   6         20.16         22.07         5.58 o
  -4  13   6          1.54          1.86         2.66 o
  -3  13   6         84.03         80.05         5.85 o
  -2  13   6          0.01          1.33         2.39 o
  -1  13   6          5.06          9.84         3.19 o
   0  13   6        228.53        226.02         9.84 o
   1  13   6         29.36         32.18         3.99 o
   2  13   6         33.21         33.77         3.99 o
   3  13   6         49.12         51.33         4.26 o
   4  13   6        121.02        115.42        13.03 o
   5  13   6         29.17         28.46         8.51 o
   6  13   6         76.93         82.44         7.45 o
   7  13   6         41.88         36.70         6.12 o
  -7  14   6         14.88         12.50         5.85 o
  -6  14   6          4.91          1.86         4.79 o
  -5  14   6         78.55         98.93         9.04 o
  -4  14   6          0.34          4.26         3.46 o
  -3  14   6         71.54         68.35         5.85 o
  -2  14   6         44.05         51.86         5.58 o
  -1  14   6          2.53          1.60         2.13 o
   0  14   6         23.82         25.53         3.72 o
   1  14   6         14.99          7.45         2.66 o
   2  14   6          5.20          3.72         2.39 o
   3  14   6         16.52         16.75         3.19 o
   4  14   6         10.72         18.08         7.71 o
   5  14   6         36.59         40.96        11.17 o
   6  14   6          0.95          0.00         6.91 o
  -6  15   6         23.57         45.48         6.65 o
  -5  15   6          1.23          2.39         3.46 o
  -4  15   6          3.69          2.93         3.19 o
  -3  15   6         84.68         82.44         6.12 o
  -2  15   6         22.82         27.39         4.26 o
  -1  15   6        368.67        398.59        12.77 o
   0  15   6         27.14         31.12         4.26 o
   1  15   6          6.91          6.91         2.93 o
   2  15   6         10.06          5.32         2.93 o
   3  15   6         18.50         19.68         3.72 o
   4  15   6         27.01         34.31        10.64 o
   5  15   6         41.15         37.50        10.64 o
  -5  16   6          7.57         29.52        11.70 o
  -4  16   6         25.82         31.38         5.05 o
  -3  16   6         41.12         35.37         5.32 o
  -2  16   6        110.52        123.93         6.91 o
  -1  16   6          2.51          4.79         2.93 o
   0  16   6         20.55         27.39         4.26 o
   1  16   6          6.90          5.05         3.19 o
   2  16   6         95.64        105.05         6.38 o
   3  16   6         34.03         32.71         4.79 o
   4  16   6         41.13         34.84        15.69 o
  -4  17   6        132.48        147.84        16.22 o
  -3  17   6         11.44         11.17         7.98 o
  -2  17   6          7.68          8.78         3.46 o
  -1  17   6         37.69         48.40         5.58 o
   0  17   6         17.67         10.37         3.72 o
   1  17   6          3.35          6.38         3.72 o
   2  17   6         16.71         19.41         4.26 o
   3  17   6          4.14          2.39         5.05 o
 -10   1   7          0.22          4.79         4.79 o
  -9   1   7         69.97         76.59         5.32 o
  -8   1   7          0.34          2.39         2.39 o
  -7   1   7          7.09          9.31         2.66 o
  -6   1   7         37.65         34.57         3.72 o
  -5   1   7        334.53        320.70         9.57 o
  -4   1   7        133.60        133.48         5.58 o
  -3   1   7        120.68        110.10         4.79 o
  -2   1   7          0.61          2.66         1.86 o
  -1   1   7        132.31        130.31         5.05 o
   0   1   7        181.07        174.70         4.79 o
   1   1   7          0.34          0.00         1.06 o
   2   1   7         98.51         96.27         3.46 o
   3   1   7         11.99         13.83         1.86 o
   4   1   7        190.61        206.34         7.18 o
   5   1   7        135.04        157.15         6.38 o
   6   1   7         28.44         34.84         3.72 o
   7   1   7         36.15         40.69         3.72 o
   8   1   7         81.15         93.61         5.58 o
   9   1   7          6.97          3.99         3.19 o
 -10   2   7         11.00         10.37         5.05 o
  -9   2   7         55.55         64.09         5.05 o
  -8   2   7         14.13          7.98         2.66 o
  -7   2   7         71.99         83.77         5.05 o
  -6   2   7        163.10        161.13         6.65 o
  -5   2   7        225.90        234.27         7.98 o
  -4   2   7         43.42         43.88         3.46 o
  -3   2   7        426.23        404.44        10.64 o
  -2   2   7         56.63         54.78         3.46 o
  -1   2   7         19.33         24.47         2.66 o
   0   2   7         38.60         34.31         2.39 o
   1   2   7         20.71         18.88         2.13 o
   2   2   7         71.46         67.02         2.93 o
   3   2   7        195.32        202.89         5.85 o
   4   2   7         37.44         37.23         3.19 o
   5   2   7        114.88        119.94         5.58 o
   6   2   7        227.74        243.84         8.78 o
   7   2   7          3.84          5.05         2.13 o
   8   2   7          3.91          1.33         1.86 o
   9   2   7          7.78         10.37         3.19 o
 -10   3   7          1.86          1.06         3.99 o
  -9   3   7         12.96         11.17         3.19 o
  -8   3   7          0.02          2.13         2.39 o
  -7   3   7         70.88         59.57         4.26 o
  -6   3   7        477.36        507.10        13.56 o
  -5   3   7         29.30         29.52         3.19 o
  -4   3   7        376.44        378.68        10.64 o
  -3   3   7         73.88         72.07         3.99 o
  -2   3   7          3.83          6.12         2.13 o
  -1   3   7         36.48         46.81         3.19 o
   0   3   7         57.67         53.19         3.19 o
   1   3   7        705.42        657.62        12.50 o
   2   3   7        635.69        612.94        11.17 o
   3   3   7         58.44         63.03         3.19 o
   4   3   7         35.81         47.07         3.99 o
   5   3   7        165.14        174.96         6.91 o
   6   3   7         50.31         48.14         4.26 o
   7   3   7         31.90         34.57         3.72 o
   8   3   7          0.15          0.27         2.13 o
   9   3   7          1.70          4.79         2.93 o
 -10   4   7          4.63          6.91         5.32 o
  -9   4   7         20.16         20.74         3.72 o
  -8   4   7         54.62         65.69         4.79 o
  -7   4   7        150.64        165.39         6.91 o
  -6   4   7          2.10          2.13         2.13 o
  -5   4   7        264.63        278.68         8.78 o
  -4   4   7         10.61          9.04         2.13 o
  -3   4   7         98.26         85.37         4.26 o
  -2   4   7         22.47         17.82         2.66 o
  -1   4   7        148.02        136.93         5.32 o
   0   4   7         28.10         22.07         2.66 o
   1   4   7        239.36        224.69         5.85 o
   2   4   7        215.91        212.73         5.32 o
   3   4   7         34.12         35.64         2.66 o
   4   4   7         42.81         44.15         4.26 o
   5   4   7         13.24         15.16         2.93 o
   6   4   7         63.71         75.00         4.79 o
   7   4   7         86.39         83.24         5.32 o
   8   4   7         98.45         97.87         5.85 o
   9   4   7          0.16          1.60         2.93 o
 -10   5   7         42.06         39.89         8.24 o
  -9   5   7          9.14          6.38         2.93 o
  -8   5   7          3.98         10.11         2.66 o
  -7   5   7         16.58         22.07         3.46 o
  -6   5   7         35.59         34.31         3.72 o
  -5   5   7         61.60         59.84         3.99 o
  -4   5   7        413.61        419.34        11.44 o
  -3   5   7          0.00          1.86         1.86 o
  -2   5   7          8.63          9.31         2.13 o
  -1   5   7        142.69        127.65         5.05 o
   0   5   7        213.35        211.66         6.91 o
   1   5   7        126.14        127.39         3.99 o
   2   5   7        119.19        106.64         3.46 o
   3   5   7        160.13        171.77         5.05 o
   4   5   7          2.39          0.53         2.13 o
   5   5   7        140.10        139.86         6.38 o
   6   5   7          6.16          4.52         2.39 o
   7   5   7          7.52          9.84         2.66 o
   8   5   7         11.41         13.03         3.72 o
   9   5   7          3.15          3.19         3.19 o
  -9   6   7          2.72          5.32         2.93 o
  -8   6   7          3.04          0.53         2.13 o
  -7   6   7         45.14         38.03         3.99 o
  -6   6   7         61.77         72.87         5.32 o
  -5   6   7        218.04        219.64         7.98 o
  -4   6   7         96.39         96.27         5.32 o
  -3   6   7        184.36        173.10         6.38 o
  -2   6   7          0.85          0.80         1.60 o
  -1   6   7        110.13        100.26         4.52 o
   0   6   7         14.39         16.49         2.39 o
   1   6   7         30.87         31.91         2.13 o
   2   6   7         12.51         10.37         1.60 o
   3   6   7          1.16          0.80         1.33 o
   4   6   7         27.96         32.98         4.26 o
   5   6   7         15.23         18.08         3.46 o
   6   6   7         32.36         44.68         3.99 o
   7   6   7         58.63         60.90         4.52 o
   8   6   7         56.13         64.36         5.58 o
   9   6   7         14.03          6.38         3.99 o
  -9   7   7          1.51          5.58         3.72 o
  -8   7   7         17.54         25.00         4.79 o
  -7   7   7         14.53         15.96         4.26 o
  -6   7   7        129.48        147.04         7.98 o
  -5   7   7          3.61          6.12         2.93 o
  -4   7   7         40.77         49.47         4.52 o
  -3   7   7         73.88         67.02         4.26 o
  -2   7   7        571.92        543.53        13.56 o
  -1   7   7         63.23         66.22         3.99 o
   0   7   7          6.53          7.45         2.13 o
   1   7   7         39.33         38.30         2.39 o
   2   7   7        163.59        175.23         4.79 o
   3   7   7        106.78         99.73         3.72 o
   4   7   7         61.44         75.26         4.79 o
   5   7   7          4.47          5.85         2.66 o
   6   7   7         22.35         21.81         3.46 o
   7   7   7          0.06          3.19         2.39 o
   8   7   7          2.14          5.85         3.46 o
   9   7   7          8.73          4.52         4.52 o
  -9   8   7          2.75          4.26         3.99 o
  -8   8   7          5.16          3.19         4.52 o
  -7   8   7          0.16          0.00         4.26 o
  -6   8   7         37.44         60.10         5.85 o
  -5   8   7        107.97        123.66         6.91 o
  -4   8   7          5.98          2.13         2.66 o
  -3   8   7        104.06        107.44         6.12 o
  -2   8   7        201.88        190.65         7.98 o
  -1   8   7          3.19          1.33         2.39 o
   0   8   7         44.49         46.27         3.72 o
   1   8   7         46.18         48.67         3.19 o
   2   8   7          3.80          2.93         1.60 o
   3   8   7         13.63         14.36         2.39 o
   4   8   7          4.87         10.64         2.93 o
   5   8   7         42.11         45.74         6.12 o
   6   8   7          4.68          5.05         3.19 o
   7   8   7         26.36         24.20         3.99 o
   8   8   7         41.13         39.89         5.85 o
  -9   9   7          2.77          3.19         4.26 o
  -8   9   7         25.99         33.77         5.32 o
  -7   9   7          7.69         11.97         4.52 o
  -6   9   7          2.73          1.06         3.72 o
  -5   9   7          2.19          2.66         3.46 o
  -4   9   7         12.67         14.36         3.46 o
  -3   9   7        422.33        398.89        13.30 o
  -2   9   7        113.87        112.23         6.38 o
  -1   9   7        317.27        303.95        10.90 o
   0   9   7        473.31        478.38        12.77 o
   1   9   7          2.11          0.27         1.86 o
   2   9   7        223.60        223.90         6.91 o
   3   9   7         91.28         93.35         4.52 o
   4   9   7         57.12         56.11         5.05 o
   5   9   7         42.52         52.66         6.12 o
   6   9   7        200.02        194.11        11.70 o
   7   9   7          2.91          5.32         5.58 o
   8   9   7          0.72          5.85         4.52 o
  -9  10   7          0.01          1.86         5.05 o
  -8  10   7          7.21          8.24         4.52 o
  -7  10   7          0.14          1.06         4.52 o
  -6  10   7         11.34         13.83         4.79 o
  -5  10   7         59.51         66.49         5.58 o
  -4  10   7         16.08         21.81         3.72 o
  -3  10   7          4.21          6.38         2.93 o
  -2  10   7        476.97        481.30        15.16 o
  -1  10   7         90.31         95.21         5.32 o
   0  10   7          4.13          6.65         2.39 o
   1  10   7         21.36         23.67         3.19 o
   2  10   7         81.56         87.23         4.26 o
   3  10   7         49.45         48.93         3.46 o
   4  10   7        114.31        140.39         7.45 o
   5  10   7        153.73        162.46         8.24 o
   6  10   7          6.80          5.85         3.72 o
   7  10   7          0.01          2.39         4.79 o
   8  10   7         40.64         54.25        11.17 o
  -8  11   7         14.18         13.03         4.79 o
  -7  11   7         32.22         44.68         6.12 o
  -6  11   7          0.11          0.00         3.99 o
  -5  11   7         48.51         55.32         5.58 o
  -4  11   7          1.24          1.86         2.39 o
  -3  11   7         66.19         66.22         5.58 o
  -2  11   7        160.81        158.74         7.71 o
  -1  11   7         50.85         48.67         3.99 o
   0  11   7          0.46          0.80         2.13 o
   1  11   7          6.51          9.84         2.66 o
   2  11   7         62.14         57.18         4.26 o
   3  11   7         51.29         52.12         3.72 o
   4  11   7         79.52         89.09         6.12 o
   5  11   7         76.45         82.97         6.12 o
   6  11   7          0.21          2.93         3.19 o
   7  11   7         12.10         20.21         8.78 o
  -7  12   7         20.00         30.05         5.85 o
  -6  12   7          6.89          1.86         4.26 o
  -5  12   7          0.89          2.39         3.19 o
  -4  12   7         14.54         25.53         4.52 o
  -3  12   7         64.52         69.68         5.58 o
  -2  12   7          6.54          6.91         3.19 o
  -1  12   7          0.93          2.66         2.39 o
   0  12   7          6.17          8.78         2.93 o
   1  12   7          4.11          6.38         2.66 o
   2  12   7          0.95          1.86         2.39 o
   3  12   7          9.15          5.85         3.46 o
   4  12   7         47.01         71.27        10.64 o
   5  12   7          1.39          0.00         4.52 o
   6  12   7         71.44         95.21        14.09 o
  -7  13   7         10.15         16.49         9.84 o
  -6  13   7          3.86          5.85         5.05 o
  -5  13   7          0.54          0.00         4.26 o
  -4  13   7          0.42          0.53         4.26 o
  -3  13   7          4.81          2.13         3.72 o
  -2  13   7         11.92          3.72         3.99 o
  -1  13   7          0.01          0.00         2.39 o
   0  13   7         39.62         50.79         5.05 o
   1  13   7          3.06          2.66         2.66 o
   2  13   7          2.76          0.00         2.39 o
   3  13   7          5.06          9.04         3.99 o
   4  13   7          0.03          7.18         5.85 o
   5  13   7         19.97         19.41         8.78 o
  -5  14   7         48.45         53.19         8.78 o
  -4  14   7         10.26         10.64         5.58 o
  -3  14   7         18.05         20.21         5.05 o
  -2  14   7        216.74        226.29        11.44 o
  -1  14   7         10.68         17.02         3.99 o
   0  14   7          8.42          9.31         2.93 o
   1  14   7         23.56         22.87         3.72 o
   2  14   7         73.82        102.65         6.12 o
   3  14   7         27.53         34.57         7.71 o
   4  14   7          0.47          0.00         5.85 o
   5  14   7        116.71        121.00        16.49 o
  -4  15   7          1.34          0.80         4.79 o
  -3  15   7         77.99         64.36         7.18 o
  -2  15   7         11.44         12.77         3.72 o
  -1  15   7         45.19         46.81         5.32 o
   0  15   7         15.21         13.30         3.72 o
   1  15   7         30.10         34.04         4.52 o
   2  15   7         47.21         61.96         5.58 o
   3  15   7          4.65          5.32         6.91 o
   4  15   7          1.10          5.32         7.71 o
  -2  16   7         31.60         22.34         8.24 o
  -1  16   7         54.36         48.93         5.58 o
   0  16   7          6.93          9.04         3.72 o
   1  16   7          9.94         11.44         3.72 o
   2  16   7          0.01          0.53         2.93 o
  -9   0   8         32.62         48.67         6.65 o
  -8   0   8         73.69         69.94         7.18 o
  -7   0   8        102.24        113.03         8.51 o
  -6   0   8        181.35        186.93        10.64 o
  -5   0   8        455.70        421.47        17.02 o
  -4   0   8        141.93        147.31         8.51 o
  -3   0   8        381.36        365.38        14.89 o
  -2   0   8        567.95        524.92        18.88 o
  -1   0   8        314.82        324.69        13.30 o
   0   0   8         38.46         42.28         4.52 o
   1   0   8         24.66         26.59         3.46 o
   2   0   8        262.44        223.63         8.51 o
   3   0   8        157.57        156.88         9.31 o
   4   0   8         54.69         64.62         9.04 o
   5   0   8        153.29        172.04        14.63 o
   6   0   8          0.74          2.39         4.26 o
   7   0   8          6.20          5.05         3.72 o
   8   0   8         23.14         15.69         5.05 o
   9   0   8         86.05         81.38        12.50 o
  -9   1   8         25.05         24.73         4.26 o
  -8   1   8         23.33         21.01         3.72 o
  -7   1   8          6.91          8.24         2.93 o
  -6   1   8         11.52         13.83         2.93 o
  -5   1   8          1.89          0.80         1.86 o
  -4   1   8          8.06          3.72         2.13 o
  -3   1   8        241.96        218.58         7.71 o
  -2   1   8        117.85         93.08         4.79 o
  -1   1   8        153.60        131.11         5.32 o
   0   1   8          7.20          7.98         2.13 o
   1   1   8         63.37         61.17         3.19 o
   2   1   8         12.34         13.03         2.13 o
   3   1   8         11.22         14.63         2.66 o
   4   1   8         13.71         20.74         4.52 o
   5   1   8         29.02         45.48         5.85 o
   6   1   8        116.76        107.17         6.91 o
   7   1   8          6.96          4.26         2.39 o
   8   1   8         52.30         51.06         5.05 o
   9   1   8          4.71          1.60         4.26 o
 -10   2   8          2.60          6.38        10.11 o
  -9   2   8         49.63         51.86         5.05 o
  -8   2   8          1.49          1.06         2.66 o
  -7   2   8         25.59         20.48         3.19 o
  -6   2   8         96.05        100.26         5.32 o
  -5   2   8         85.46         95.74         5.32 o
  -4   2   8        199.65        196.24         7.18 o
  -3   2   8          5.94          6.38         2.39 o
  -2   2   8         45.44         42.82         3.46 o
  -1   2   8        197.36        181.88         6.38 o
   0   2   8        114.37         92.02         4.52 o
   1   2   8        176.04        162.20         5.05 o
   2   2   8        301.48        284.53         7.18 o
   3   2   8          2.58          2.39         2.13 o
   4   2   8          7.89          7.98         3.46 o
   5   2   8          7.80         10.64         3.46 o
   6   2   8        348.11        387.72        14.09 o
   7   2   8         31.02         34.04         5.05 o
   8   2   8          9.83          5.05         3.19 o
   9   2   8         46.25         30.58         5.85 o
 -10   3   8         32.33         37.76        11.17 o
  -9   3   8         31.19         37.50         4.79 o
  -8   3   8         39.61         37.50         4.52 o
  -7   3   8          1.39          4.52         2.66 o
  -6   3   8        245.41        241.45         8.51 o
  -5   3   8         38.15         31.12         3.46 o
  -4   3   8         64.67         60.37         4.26 o
  -3   3   8         11.36         11.17         2.39 o
  -2   3   8        108.37         96.80         4.79 o
  -1   3   8         24.41         21.28         2.66 o
   0   3   8         69.78         54.25         3.46 o
   1   3   8         54.01         43.35         2.66 o
   2   3   8         20.67         22.87         2.39 o
   3   3   8        121.96        119.94         5.58 o
   4   3   8          5.10          2.66         3.46 o
   5   3   8        416.82        452.58        15.42 o
   6   3   8        156.48        162.73         8.51 o
   7   3   8          0.79          0.27         2.13 o
   8   3   8         20.91         17.02         3.99 o
   9   3   8          0.16          1.60         3.46 o
  -9   4   8          4.02          6.65         3.46 o
  -8   4   8         10.89         10.11         3.19 o
  -7   4   8          0.19          1.60         2.39 o
  -6   4   8         11.51         17.02         2.93 o
  -5   4   8        379.88        372.56        11.17 o
  -4   4   8        161.78        158.47         6.65 o
  -3   4   8        297.17        284.53         9.04 o
  -2   4   8        177.77        182.41         6.65 o
  -1   4   8         68.32         60.10         3.99 o
   0   4   8          3.46          0.80         1.60 o
   1   4   8         78.20         69.41         3.19 o
   2   4   8         42.33         43.61         2.93 o
   3   4   8         61.67         78.72         4.79 o
   4   4   8         59.53         54.52         5.05 o
   5   4   8        123.08        141.45         7.71 o
   6   4   8        175.24        172.04         8.78 o
   7   4   8         15.10         14.63         3.72 o
   8   4   8         20.01         25.26         4.79 o
  -9   5   8         15.56         23.14         4.52 o
  -8   5   8        117.14        109.83         6.38 o
  -7   5   8        167.84        174.70         7.45 o
  -6   5   8         45.94         32.44         3.72 o
  -5   5   8         17.16          6.12         2.93 o
  -4   5   8         18.68         15.42         3.19 o
  -3   5   8          4.07          0.80         2.39 o
  -2   5   8       1018.35        961.81        21.81 o
  -1   5   8          3.33          3.19         1.86 o
   0   5   8        151.31        134.54         5.58 o
   1   5   8          2.50          5.32         1.60 o
   2   5   8        112.15        109.57         4.26 o
   3   5   8          1.08          2.39         2.13 o
   4   5   8        164.03        180.81         7.98 o
   5   5   8         17.90         25.53         4.26 o
   6   5   8        251.85        277.88        11.44 o
   7   5   8          0.39          0.00         2.66 o
   8   5   8          1.05          0.80         2.93 o
  -9   6   8          0.21          3.46         3.99 o
  -8   6   8          1.86          7.18         3.72 o
  -7   6   8          0.63          0.80         2.39 o
  -6   6   8         77.12         94.68         5.58 o
  -5   6   8        231.60        231.61         8.51 o
  -4   6   8        271.10        269.37         9.04 o
  -3   6   8        102.91         92.02         5.05 o
  -2   6   8          0.38          2.13         2.13 o
  -1   6   8         42.71         36.17         3.46 o
   0   6   8          0.38          0.53         1.60 o
   1   6   8        728.62        698.02        13.83 o
   2   6   8         42.32         36.97         2.93 o
   3   6   8          4.57          2.13         2.13 o
   4   6   8          0.04          1.86         2.13 o
   5   6   8          5.82          7.45         2.93 o
   6   6   8        168.25        198.37         9.57 o
   7   6   8         63.05         71.27         6.38 o
   8   6   8          0.67          6.65         4.26 o
  -9   7   8         33.21         38.83         6.91 o
  -8   7   8          7.09          7.18         3.99 o
  -7   7   8          4.67          5.05         3.46 o
  -6   7   8         39.97         40.69         6.12 o
  -5   7   8         58.44         53.99         5.05 o
  -4   7   8          1.42          1.06         2.39 o
  -3   7   8        273.55        269.64        10.37 o
  -2   7   8          1.62          0.80         2.13 o
  -1   7   8        232.76        232.14         9.31 o
   0   7   8         50.92         46.01         3.99 o
   1   7   8         14.13         15.42         2.66 o
   2   7   8          6.73          4.52         1.60 o
   3   7   8         95.28        107.17         5.58 o
   4   7   8         38.15         41.49         3.72 o
   5   7   8        208.45        221.50         8.78 o
   6   7   8         13.91         13.30         3.72 o
   7   7   8         46.05         56.91         6.65 o
   8   7   8         12.80         11.44         6.91 o
  -8   8   8         36.96         57.98         6.91 o
  -7   8   8         24.48         32.71         5.85 o
  -6   8   8          3.25         13.03         4.79 o
  -5   8   8         30.18         42.02         5.32 o
  -4   8   8          0.55          1.60         2.39 o
  -3   8   8         68.86         67.02         5.32 o
  -2   8   8          4.93          3.46         2.66 o
  -1   8   8        119.23        115.95         6.65 o
   0   8   8        289.16        300.75        10.90 o
   1   8   8         34.10         26.86         3.99 o
   2   8   8         73.75         73.40         4.26 o
   3   8   8         60.15         73.40         5.85 o
   4   8   8          2.42          6.12         2.93 o
   5   8   8          9.11         11.44         3.46 o
   6   8   8         11.05         13.03         4.52 o
   7   8   8         22.77          7.98         4.52 o
  -8   9   8         11.45          8.51         4.79 o
  -7   9   8         33.41         38.56         6.38 o
  -6   9   8         77.57         81.11         7.18 o
  -5   9   8         23.92         35.90         5.58 o
  -4   9   8         23.84         31.65         4.52 o
  -3   9   8         84.06         73.40         5.58 o
  -2   9   8        227.80        222.04         9.57 o
  -1   9   8         36.87         35.64         4.52 o
   0   9   8         21.00         18.88         3.72 o
   1   9   8          0.38          3.46         2.66 o
   2   9   8         27.98         26.59         3.46 o
   3   9   8         42.39         50.00         4.79 o
   4   9   8         48.00         58.77         5.58 o
   5   9   8         29.01         31.38         5.05 o
   6   9   8         24.98         33.24         5.32 o
   7   9   8          0.00          1.33         4.26 o
  -7  10   8          2.93          2.93         4.26 o
  -6  10   8          8.13          7.18         5.05 o
  -5  10   8         80.48         83.77         6.91 o
  -4  10   8        139.44        135.87         8.24 o
  -3  10   8          3.49          4.52         2.66 o
  -2  10   8          0.98          3.99         2.93 o
  -1  10   8          0.04          0.80         2.39 o
   0  10   8          0.18          6.12         2.93 o
   1  10   8        294.62        298.09        11.17 o
   2  10   8        104.95        104.25         6.12 o
   3  10   8         25.28         28.72         4.52 o
   4  10   8          0.96          4.52         2.66 o
   5  10   8          2.08          8.51         3.46 o
   6  10   8          2.69          1.60         3.46 o
  -7  11   8          2.10          0.27         5.05 o
  -6  11   8         69.48         80.58         8.24 o
  -5  11   8          0.31          1.33         4.79 o
  -4  11   8          6.25          8.78         4.79 o
  -3  11   8          8.12          8.78         3.19 o
  -2  11   8          1.99          3.46         2.66 o
  -1  11   8          9.87         10.11         3.19 o
   0  11   8          6.52          9.04         2.93 o
   1  11   8        220.37        214.06         9.31 o
   2  11   8          6.97          8.78         2.93 o
   3  11   8         14.11         17.02         3.46 o
   4  11   8         28.70         28.72         4.79 o
   5  11   8         71.66         72.60         6.65 o
   6  11   8        124.37        139.06         8.78 o
  -6  12   8         46.10         66.49         8.24 o
  -5  12   8         33.08         43.88         7.45 o
  -4  12   8         17.95         16.22         6.91 o
  -3  12   8         17.85         23.93         4.26 o
  -2  12   8        124.13        128.18         7.45 o
  -1  12   8          2.31          1.33         2.93 o
   0  12   8          0.74          1.33         2.39 o
   1  12   8         36.92         30.58         5.05 o
   2  12   8         40.30         54.25         5.05 o
   3  12   8         28.66         39.09         9.57 o
   4  12   8         65.95         82.44        12.50 o
   5  12   8        242.37        276.29        22.87 o
  -4  13   8          0.46          0.00         4.79 o
  -3  13   8          4.82          2.93         3.46 o
  -2  13   8          6.97          5.85         3.99 o
  -1  13   8         77.00         81.64         7.98 o
   0  13   8         50.61         65.42         7.18 o
   1  13   8         24.42         12.77         4.79 o
   2  13   8        100.06        115.42         6.38 o
   3  13   8         96.97         82.44        12.23 o
   4  13   8         25.22         40.69        10.64 o
  -3  14   8          0.62          1.33         3.72 o
  -2  14   8          0.14          0.00         2.93 o
  -1  14   8          3.38          9.84         4.26 o
   0  14   8        105.08        131.64        10.11 o
   1  14   8        125.94        157.15         9.04 o
   2  14   8          0.00          2.93         3.19 o
   3  14   8          4.82          4.26         6.12 o
   0  15   8          2.72          9.84         4.26 o
   1  15   8          9.98         11.70         4.52 o
  -9   1   9          4.03         11.17         5.32 o
  -8   1   9         14.82         15.42         3.99 o
  -7   1   9          1.73          3.19         2.93 o
  -6   1   9          0.68          1.86         2.39 o
  -5   1   9         57.50         57.18         4.26 o
  -4   1   9        142.07        138.00         6.38 o
  -3   1   9          2.31          5.32         2.39 o
  -2   1   9         47.31         42.28         3.72 o
  -1   1   9         15.15         10.37         2.39 o
   0   1   9        341.11        296.23         9.04 o
   1   1   9          0.34          2.13         1.33 o
   2   1   9         58.63         54.25         3.19 o
   3   1   9          0.17          1.06         1.86 o
   4   1   9        112.37        110.90         6.12 o
   5   1   9          2.43          3.46         3.72 o
   6   1   9         42.08         55.32         8.24 o
   7   1   9          2.48          6.91         5.58 o
  -9   2   9          0.73          3.19         4.26 o
  -8   2   9         47.24         48.93         5.32 o
  -7   2   9         20.94         15.16         3.46 o
  -6   2   9         51.46         50.79         4.79 o
  -5   2   9         29.19         32.18         3.72 o
  -4   2   9         29.48         24.73         3.46 o
  -3   2   9          6.70          4.52         2.66 o
  -2   2   9        102.31         84.84         4.79 o
  -1   2   9          5.67          7.18         2.39 o
   0   2   9          0.20          1.60         1.86 o
   1   2   9          5.53          5.58         1.60 o
   2   2   9         26.62         27.66         2.66 o
   3   2   9          1.59          3.19         2.13 o
   4   2   9         73.06         76.59         5.05 o
   5   2   9         41.82         43.08         6.65 o
   6   2   9          0.02          2.39         3.99 o
   7   2   9         73.87         67.55         8.78 o
  -9   3   9          3.61          1.33         3.46 o
  -8   3   9          2.54          8.51         3.19 o
  -7   3   9          8.65          1.33         2.66 o
  -6   3   9         23.10         27.66         3.72 o
  -5   3   9         43.12         46.27         3.99 o
  -4   3   9          0.34          0.53         2.66 o
  -3   3   9        161.69        157.94         6.91 o
  -2   3   9          5.70          4.52         2.66 o
  -1   3   9          7.51          3.72         2.13 o
   0   3   9          0.47          2.13         1.86 o
   1   3   9          0.01          2.39         1.33 o
   2   3   9        219.51        206.08         6.12 o
   3   3   9        134.85        132.94         6.38 o
   4   3   9        104.53        110.63         6.12 o
   5   3   9         25.86         15.16         3.99 o
   6   3   9        148.33        166.19        11.17 o
   7   3   9         10.97         10.37         5.05 o
  -8   4   9         17.27         21.28         4.52 o
  -7   4   9          2.12          4.52         2.93 o
  -6   4   9         30.50         34.57         3.99 o
  -5   4   9        130.38        136.93         6.38 o
  -4   4   9         51.47         43.08         4.52 o
  -3   4   9          0.10          0.00         2.13 o
  -2   4   9          9.86         11.70         2.93 o
  -1   4   9          8.85          1.33         2.13 o
   0   4   9         18.94         22.34         2.93 o
   1   4   9         28.95         34.84         2.93 o
   2   4   9        164.77        156.08         5.32 o
   3   4   9          4.40          3.46         2.13 o
   4   4   9         32.19         31.38         3.99 o
   5   4   9         36.08         44.41         5.58 o
   6   4   9         66.14         69.14         7.71 o
   7   4   9         54.21         48.93         9.31 o
  -8   5   9          0.01          5.05         3.99 o
  -7   5   9         43.59         43.35         5.05 o
  -6   5   9         56.63         53.99         4.79 o
  -5   5   9          0.85          1.60         2.39 o
  -4   5   9         35.38         30.58         4.26 o
  -3   5   9          0.63          1.86         2.39 o
  -2   5   9          8.39         10.37         2.93 o
  -1   5   9          1.77          2.66         1.86 o
   0   5   9          1.19          0.53         1.60 o
   1   5   9         64.17         65.42         4.26 o
   2   5   9         35.00         36.97         2.93 o
   3   5   9         45.04         50.53         4.52 o
   4   5   9         73.71         73.40         5.05 o
   5   5   9          6.19          7.18         3.46 o
   6   5   9          7.46          7.45         4.52 o
   7   5   9          2.68          0.00         6.91 o
  -8   6   9         16.96         19.41         6.38 o
  -7   6   9          0.65          0.00         3.72 o
  -6   6   9          4.13          9.04         3.99 o
  -5   6   9         40.03         34.31         4.79 o
  -4   6   9        106.24        101.06         6.91 o
  -3   6   9        533.21        514.01        14.09 o
  -2   6   9          1.89          0.00         2.13 o
  -1   6   9        178.50        172.04         6.65 o
   0   6   9        100.76         88.82         4.79 o
   1   6   9          0.75          1.33         1.86 o
   2   6   9        164.37        138.26         5.05 o
   3   6   9         26.36         24.73         3.46 o
   4   6   9         18.85         23.67         3.72 o
   5   6   9          1.10          1.33         2.66 o
   6   6   9         37.69         33.51         5.58 o
   7   6   9         14.33         11.17         7.18 o
  -7   7   9          2.45          3.19         4.26 o
  -6   7   9         55.44         53.72         6.65 o
  -5   7   9          6.61          4.79         3.19 o
  -4   7   9         15.45         17.55         3.99 o
  -3   7   9          6.14         10.37         3.19 o
  -2   7   9          4.96          3.72         2.66 o
  -1   7   9        189.49        182.94         8.24 o
   0   7   9          8.79         17.02         3.46 o
   1   7   9          1.45          1.86         2.13 o
   2   7   9         29.83         26.06         3.46 o
   3   7   9         17.12         21.28         5.32 o
   4   7   9          4.04          5.05         3.99 o
   5   7   9          0.08          0.00         3.46 o
   6   7   9         27.17         39.63         6.91 o
  -7   8   9          4.72          2.13         3.99 o
  -6   8   9          3.83          2.93         3.99 o
  -5   8   9          2.74          3.99         3.72 o
  -4   8   9         33.11         37.23         5.05 o
  -3   8   9          0.18          3.19         2.66 o
  -2   8   9          1.83          1.60         2.66 o
  -1   8   9          9.94          8.78         3.19 o
   0   8   9         30.22         29.52         3.99 o
   1   8   9        182.63        176.29         8.24 o
   2   8   9         51.96         46.01         3.99 o
   3   8   9         26.12         16.75         4.52 o
   4   8   9         15.32          6.65         4.52 o
   5   8   9         13.32          4.26         4.79 o
   6   8   9          0.00          0.00         4.52 o
  -6   9   9          0.03          6.12         4.52 o
  -5   9   9         33.64         34.04         6.91 o
  -4   9   9          0.16          6.12         3.99 o
  -3   9   9          2.52          5.05         3.19 o
  -2   9   9         44.49         48.67         5.32 o
  -1   9   9          1.51          0.27         2.66 o
   0   9   9         25.07         29.52         4.26 o
   1   9   9         96.80        108.50         6.38 o
   2   9   9         17.06         19.68         3.99 o
   3   9   9         42.68         38.83         6.38 o
   4   9   9          6.55          7.98         4.52 o
   5   9   9          0.47          0.00         3.99 o
  -6  10   9          0.35          0.00         6.65 o
  -5  10   9          0.57          1.86         4.79 o
  -4  10   9          2.55          1.33         4.26 o
  -3  10   9          8.70         10.37         4.26 o
  -2  10   9          2.24          0.80         2.93 o
  -1  10   9         50.03         50.26         5.05 o
   0  10   9          6.67          7.45         3.19 o
   1  10   9         13.37         20.74         3.72 o
   2  10   9          0.38          0.00         3.19 o
   3  10   9         54.15         55.58         7.45 o
   4  10   9         33.16         22.07         5.58 o
   5  10   9        116.55        135.34        10.64 o
  -5  11   9         14.47         11.17        11.70 o
  -4  11   9         45.46         53.19         6.12 o
  -3  11   9          1.85          0.53         3.46 o
  -2  11   9         16.61         19.15         3.99 o
  -1  11   9        107.12        105.05         6.91 o
   0  11   9        128.71        133.74         7.71 o
   1  11   9          2.47          1.33         2.66 o
   2  11   9          0.01          0.00         3.46 o
   3  11   9          1.00          8.51         7.18 o
   4  11   9         16.88         16.49         5.58 o
  -4  12   9          1.94          0.00         9.04 o
  -3  12   9          0.01          0.53         4.26 o
  -2  12   9          2.26          1.60         2.93 o
  -1  12   9         11.43         14.89         3.99 o
   0  12   9          3.41          1.86         2.93 o
   1  12   9         52.77         43.88         5.32 o
  -1  13   9         28.41         30.32         6.12 o
   0  13   9          4.80          5.05         4.26 o
   1  13   9          0.92          0.00         3.46 o
  -7   0  10         17.43         16.22         5.58 o
  -6   0  10          0.84          2.66         3.99 o
  -5   0  10         52.38         63.29         7.18 o
  -4   0  10          0.82          2.66         3.19 o
  -3   0  10         23.82         21.54         4.79 o
  -2   0  10          0.20          0.53         2.93 o
  -1   0  10         20.14         19.95         4.52 o
   0   0  10          1.29          0.53         2.66 o
   1   0  10          3.08          0.53         2.93 o
   2   0  10        147.55        123.93         9.04 o
   3   0  10         36.54         36.17         6.38 o
   4   0  10         13.15          7.45         4.26 o
   5   0  10          0.05          1.33         4.26 o
  -7   1  10          8.50         14.63         3.99 o
  -6   1  10         43.82         43.08         4.79 o
  -5   1  10          2.68          3.72         2.93 o
  -4   1  10        104.62        100.53         5.85 o
  -3   1  10        119.73        116.48         5.85 o
  -2   1  10        173.61        160.87         7.18 o
  -1   1  10         54.92         53.72         4.52 o
   0   1  10         19.04         15.96         2.93 o
   1   1  10         88.55         78.72         4.79 o
   2   1  10         76.06         79.52         5.32 o
   3   1  10         20.64         15.16         3.46 o
   4   1  10         15.80         13.30         3.46 o
   5   1  10          0.20          0.27         2.93 o
  -7   2  10          8.95          2.66         3.19 o
  -6   2  10          0.33          1.33         2.93 o
  -5   2  10         61.30         65.42         5.32 o
  -4   2  10         13.76         14.09         3.19 o
  -3   2  10          9.13          8.24         3.46 o
  -2   2  10        116.01        108.50         5.85 o
  -1   2  10          8.45          9.57         2.93 o
   0   2  10         29.69         20.48         3.46 o
   1   2  10          0.66          3.19         2.13 o
   2   2  10         37.04         35.90         3.99 o
   3   2  10         28.12         27.39         3.99 o
   4   2  10          5.68          3.46         2.93 o
   5   2  10          1.15          1.86         2.93 o
   6   2  10         50.16         54.78        11.70 o
  -7   3  10          3.00          6.91         4.26 o
  -6   3  10         12.42         13.03         3.72 o
  -5   3  10        136.12        128.72         6.91 o
  -4   3  10          3.17          3.19         2.39 o
  -3   3  10         43.63         52.66         4.79 o
  -2   3  10         78.15         81.11         5.05 o
  -1   3  10         63.50         67.02         4.79 o
   0   3  10         17.79         12.23         2.93 o
   1   3  10          4.20          5.85         2.13 o
   2   3  10         21.79         15.16         2.93 o
   3   3  10          0.87          2.66         2.39 o
   4   3  10          1.53          1.33         2.66 o
   5   3  10         28.34         26.59         4.79 o
   6   3  10          1.05          2.13         5.32 o
  -7   4  10        167.17        204.48        18.35 o
  -6   4  10          3.91          2.39         3.19 o
  -5   4  10          5.10          8.51         3.19 o
  -4   4  10         83.49         77.39         5.32 o
  -3   4  10        160.59        166.99         7.45 o
  -2   4  10          0.42          0.80         2.39 o
  -1   4  10        208.65        206.34         7.98 o
   0   4  10          6.05          4.52         2.39 o
   1   4  10          6.11          5.85         2.13 o
   2   4  10          3.28          0.80         2.13 o
   3   4  10         31.79         21.81         3.72 o
   4   4  10          1.52          2.66         2.66 o
   5   4  10          8.95          7.71         3.19 o
   6   4  10        152.69        154.75        15.16 o
  -6   5  10         22.89         15.96         3.99 o
  -5   5  10         10.30          6.12         3.46 o
  -4   5  10         65.58         64.62         5.05 o
  -3   5  10        212.21        218.05         8.51 o
  -2   5  10          1.02          0.00         2.39 o
  -1   5  10         35.65         33.51         3.72 o
   0   5  10          0.20          3.72         2.13 o
   1   5  10         10.10          6.91         2.13 o
   2   5  10        190.42        176.82         7.71 o
   3   5  10          0.81          4.26         2.66 o
   4   5  10          0.27          0.00         2.39 o
   5   5  10         24.15         21.81         5.05 o
  -6   6  10         16.58         18.88         7.71 o
  -5   6  10         32.69         36.43         5.85 o
  -4   6  10          1.65          2.39         3.19 o
  -3   6  10          0.88          2.66         2.93 o
  -2   6  10         70.45         58.24         5.58 o
  -1   6  10         80.60         85.10         5.85 o
   0   6  10          1.87          1.06         2.13 o
   1   6  10          0.01          0.27         1.86 o
   2   6  10         55.08         59.31         6.91 o
   3   6  10         51.42         40.42         4.79 o
   4   6  10          2.59          4.26         3.19 o
   5   6  10         31.87         39.36        10.11 o
  -5   7  10         96.78        110.63         8.24 o
  -4   7  10          0.44          1.60         2.93 o
  -3   7  10         34.41         31.12         4.79 o
  -2   7  10         20.82         24.47         4.52 o
  -1   7  10          1.05          0.27         2.39 o
   0   7  10          0.88          5.05         3.19 o
   1   7  10          0.00          0.00         2.39 o
   2   7  10        175.53        190.92        17.55 o
   3   7  10          3.58          2.93         3.99 o
   4   7  10          0.40          0.00         3.72 o
  -5   8  10         48.75         38.56        12.23 o
  -4   8  10          8.12          7.71         3.46 o
  -3   8  10          1.27          1.60         2.93 o
  -2   8  10        456.88        440.61        15.42 o
  -1   8  10         10.76          6.38         3.46 o
   0   8  10         12.31          8.51         3.72 o
   1   8  10         35.81         38.30         5.05 o
   2   8  10          3.32          0.00         6.38 o
   3   8  10         27.82         27.13         6.12 o
  -4   9  10         45.13         51.06        11.70 o
  -3   9  10         43.58         39.09         5.32 o
  -2   9  10          0.02          0.27         2.39 o
  -1   9  10         10.80          7.71         3.46 o
   0   9  10         28.19         22.34         4.26 o
   1   9  10          3.09          4.26         3.19 o
   2   9  10        139.77        102.92        14.09 o
   3   9  10          9.37          7.71         8.24 o
  -3  10  10         19.24         10.11         8.78 o
  -2  10  10         23.51         26.59         4.52 o
  -1  10  10         51.14         50.00         6.12 o
   0  10  10         17.03         13.56         3.99 o
   1  10  10          0.53          3.72         3.46 o
   2  10  10         76.90         72.07        12.50 o
  -2  11  10         17.20         12.23         7.98 o
  -1  11  10         30.64         28.72         6.65 o
   0  11  10          6.39          6.65         3.72 o
   1  11  10          1.93          1.33         3.19 o
  -5   1  11          0.00          0.00         3.72 o
  -4   1  11         22.90         19.68         3.46 o
  -3   1  11         63.61         58.51         4.52 o
  -2   1  11         37.97         34.31         4.52 o
  -1   1  11         52.63         53.72         5.05 o
   0   1  11         60.90         65.16         5.32 o
   1   1  11         28.00         23.40         4.26 o
   2   1  11          2.17          0.27         3.46 o
   3   1  11         18.73         17.02         3.72 o
  -5   2  11          0.12          0.00         4.26 o
  -4   2  11          1.65          3.19         2.39 o
  -3   2  11          0.09          0.53         2.13 o
  -2   2  11        107.16        110.90         6.38 o
  -1   2  11          0.16          2.13         2.66 o
   0   2  11         12.38         22.61         3.72 o
   1   2  11          4.25          2.93         2.66 o
   2   2  11          2.08          3.72         3.72 o
   3   2  11         12.07         12.23         3.72 o
  -5   3  11         34.89         31.91         8.78 o
  -4   3  11          2.12          5.05         2.39 o
  -3   3  11          0.78          2.39         2.39 o
  -2   3  11          6.35          4.26         3.19 o
  -1   3  11         33.40         34.31         4.26 o
   0   3  11         24.39         19.15         3.46 o
   1   3  11          4.76          4.79         2.66 o
   2   3  11          0.08          3.19         3.72 o
   3   3  11         11.91         13.03         4.79 o
  -5   4  11          5.16         11.97         6.91 o
  -4   4  11          6.39          5.05         3.46 o
  -3   4  11         46.43         42.02         4.52 o
  -2   4  11          0.37          0.00         2.39 o
  -1   4  11         54.40         59.84         5.32 o
   0   4  11         19.77         24.20         3.99 o
   1   4  11         20.03         19.68         4.52 o
   2   4  11         29.88         30.32         6.38 o
   3   4  11         12.49         12.23         5.05 o
  -3   5  11         20.29         17.55         3.46 o
  -2   5  11        223.14        225.76         8.78 o
  -1   5  11          0.07          0.27         2.39 o
   0   5  11          0.12          0.80         2.39 o
   1   5  11         54.70         43.35         5.58 o
   2   5  11         10.32         10.64         6.38 o
   3   5  11         55.67         51.86         7.45 o
  -2   6  11         59.55         48.67         5.85 o
  -1   6  11         66.75         63.56         5.85 o
   0   6  11        218.42        213.52        10.11 o
   1   6  11          2.98          6.65         6.65 o
  -2   7  11          1.17          0.80         8.24 o
  -1   7  11          6.99          3.46         3.72 o
   0   7  11         24.59         24.73         5.58 o
   0   8  11          2.29          4.79         3.99 o
                                                
